# Supplementary material for: Systematic analysis of the necroptosis index in pan-cancer and classification in discriminating the prognosis and immunotherapy responses of 1716 glioma patients
Source: Front Pharmacol. 2023 Jun 7;14:1170240. doi: 10.3389/fphar.2023.1170240 (PMC10282546; doi:10.3389/fphar.2023.1170240)
Supplement: Supplementary file 1 [file Table2.XLSX]

## Sheet: Table1
Table 1 NI in pancacer
id	NI
TCGA-OR-A5J1-01	0.381648
TCGA-OR-A5J2-01	0.238368
TCGA-OR-A5J3-01	0.426691
TCGA-OR-A5J5-01	0.38224
TCGA-OR-A5J6-01	0.358428
TCGA-OR-A5J7-01	0.552707
TCGA-OR-A5J8-01	0.557895
TCGA-OR-A5J9-01	0.421024
TCGA-OR-A5JA-01	0.365721
TCGA-OR-A5JB-01	0.640802
TCGA-OR-A5JC-01	0.593749
TCGA-OR-A5JD-01	0.509706
TCGA-OR-A5JE-01	0.499899
TCGA-OR-A5JF-01	0.465242
TCGA-OR-A5JG-01	0.291653
TCGA-OR-A5JI-01	0.638453
TCGA-OR-A5JJ-01	0.289131
TCGA-OR-A5JK-01	0.455738
TCGA-OR-A5JL-01	0.407987
TCGA-OR-A5JM-01	0.464816
TCGA-OR-A5JO-01	0.508411
TCGA-OR-A5JP-01	0.464908
TCGA-OR-A5JQ-01	0.58034
TCGA-OR-A5JR-01	0.643298
TCGA-OR-A5JS-01	0.347884
TCGA-OR-A5JT-01	0.561895
TCGA-OR-A5JV-01	0.50634
TCGA-OR-A5JW-01	0.540098
TCGA-OR-A5JX-01	0.502889
TCGA-OR-A5JY-01	0.384323
TCGA-OR-A5JZ-01	0.570182
TCGA-OR-A5K0-01	0.45605
TCGA-OR-A5K1-01	0.41144
TCGA-OR-A5K2-01	0.435665
TCGA-OR-A5K3-01	0.407721
TCGA-OR-A5K4-01	0.433912
TCGA-OR-A5K5-01	0.371979
TCGA-OR-A5K6-01	0.367683
TCGA-OR-A5K8-01	0.471947
TCGA-OR-A5K9-01	0.392754
TCGA-OR-A5KO-01	0.459011
TCGA-OR-A5KT-01	0.487268
TCGA-OR-A5KU-01	0.544749
TCGA-OR-A5KV-01	0.271253
TCGA-OR-A5KW-01	0.421522
TCGA-OR-A5KX-01	0.420141
TCGA-OR-A5KY-01	0.285771
TCGA-OR-A5KZ-01	0.37044
TCGA-OR-A5L3-01	0.35695
TCGA-OR-A5L4-01	0.432372
TCGA-OR-A5L5-01	0.502577
TCGA-OR-A5L6-01	0.526368
TCGA-OR-A5L8-01	0.498599
TCGA-OR-A5L9-01	0.441804
TCGA-OR-A5LA-01	0.426007
TCGA-OR-A5LB-01	0.408189
TCGA-OR-A5LC-01	0.380727
TCGA-OR-A5LD-01	0.268455
TCGA-OR-A5LE-01	0.233135
TCGA-OR-A5LG-01	0.418615
TCGA-OR-A5LH-01	0.476466
TCGA-OR-A5LJ-01	0.265709
TCGA-OR-A5LK-01	0.471173
TCGA-OR-A5LL-01	0.489586
TCGA-OR-A5LM-01	0.414658
TCGA-OR-A5LN-01	0.537293
TCGA-OR-A5LO-01	0.427672
TCGA-OR-A5LP-01	0.542875
TCGA-OR-A5LR-01	0.549027
TCGA-OR-A5LS-01	0.514382
TCGA-OR-A5LT-01	0.553343
TCGA-OU-A5PI-01	0.541163
TCGA-P6-A5OF-01	0.396321
TCGA-P6-A5OG-01	0.621362
TCGA-PA-A5YG-01	0.562213
TCGA-PK-A5H8-01	0.364735
TCGA-PK-A5H9-01	0.489125
TCGA-PK-A5HA-01	0.503828
TCGA-PK-A5HB-01	0.335635
TCGA-2F-A9KO-01	0.640275
TCGA-2F-A9KP-01	0.358925
TCGA-2F-A9KQ-01	0.443799
TCGA-2F-A9KR-01	0.468348
TCGA-2F-A9KT-01	0.505098
TCGA-2F-A9KW-01	0.440128
TCGA-4Z-AA7M-01	0.414125
TCGA-4Z-AA7N-01	0.460108
TCGA-4Z-AA7O-01	0.592986
TCGA-4Z-AA7Q-01	0.503504
TCGA-4Z-AA7R-01	0.376288
TCGA-4Z-AA7S-01	0.456014
TCGA-4Z-AA7W-01	0.781103
TCGA-4Z-AA7Y-01	0.45169
TCGA-4Z-AA80-01	0.255896
TCGA-4Z-AA81-01	0.774926
TCGA-4Z-AA82-01	0.651329
TCGA-4Z-AA83-01	0.526198
TCGA-4Z-AA84-01	0.425689
TCGA-4Z-AA86-01	0.680514
TCGA-4Z-AA87-01	0.301682
TCGA-4Z-AA89-01	0.521966
TCGA-5N-A9KI-01	0.588734
TCGA-5N-A9KM-01	0.497587
TCGA-BL-A0C8-01	0.424438
TCGA-BL-A13I-01	0.578551
TCGA-BL-A13J-01	0.402296
TCGA-BL-A13J-11	0.401789
TCGA-BL-A3JM-01	0.262842
TCGA-BL-A5ZZ-01	0.403623
TCGA-BT-A0S7-01	0.385857
TCGA-BT-A0YX-01	0.576226
TCGA-BT-A20J-01	0.537594
TCGA-BT-A20N-01	0.37511
TCGA-BT-A20N-11	0.420173
TCGA-BT-A20O-01	0.652489
TCGA-BT-A20P-01	0.484494
TCGA-BT-A20Q-01	0.497937
TCGA-BT-A20Q-11	0.394367
TCGA-BT-A20R-01	0.417314
TCGA-BT-A20R-11	0.394359
TCGA-BT-A20T-01	0.527393
TCGA-BT-A20U-01	0.440959
TCGA-BT-A20U-11	0.587054
TCGA-BT-A20V-01	0.516576
TCGA-BT-A20W-01	0.36857
TCGA-BT-A20W-11	0.49339
TCGA-BT-A20X-01	0.646791
TCGA-BT-A2LA-01	0.218292
TCGA-BT-A2LA-11	0.501079
TCGA-BT-A2LB-01	0.508983
TCGA-BT-A2LB-11	0.571924
TCGA-BT-A2LD-01	0.380757
TCGA-BT-A3PH-01	0.444188
TCGA-BT-A3PJ-01	0.757874
TCGA-BT-A3PK-01	0.560162
TCGA-BT-A42C-01	0.516356
TCGA-BT-A42E-01	0.753576
TCGA-BT-A42F-01	0.613892
TCGA-C4-A0EZ-01	0.171563
TCGA-C4-A0F0-01	0.548088
TCGA-C4-A0F1-01	0.623257
TCGA-C4-A0F6-01	0.365069
TCGA-C4-A0F7-01	0.309934
TCGA-CF-A1HR-01	0.385996
TCGA-CF-A1HS-01	0.576009
TCGA-CF-A27C-01	0.519856
TCGA-CF-A3MF-01	0.360792
TCGA-CF-A3MG-01	0.462436
TCGA-CF-A3MH-01	0.48634
TCGA-CF-A3MI-01	0.512294
TCGA-CF-A47S-01	0.569623
TCGA-CF-A47T-01	0.43167
TCGA-CF-A47V-01	0.601108
TCGA-CF-A47W-01	0.578375
TCGA-CF-A47X-01	0.487323
TCGA-CF-A47Y-01	0.544786
TCGA-CF-A5U8-01	0.569568
TCGA-CF-A5UA-01	0.441251
TCGA-CF-A7I0-01	0.295432
TCGA-CF-A8HX-01	0.431619
TCGA-CF-A8HY-01	0.497263
TCGA-CF-A9FF-01	0.412587
TCGA-CF-A9FH-01	0.580283
TCGA-CF-A9FL-01	0.507075
TCGA-CF-A9FM-01	0.581135
TCGA-CU-A0YN-01	0.476924
TCGA-CU-A0YN-11	0.394921
TCGA-CU-A0YO-01	0.555638
TCGA-CU-A0YR-01	0.393322
TCGA-CU-A0YR-11	0.412948
TCGA-CU-A3KJ-01	0.673204
TCGA-CU-A3QU-01	0.433515
TCGA-CU-A3YL-01	0.448029
TCGA-CU-A5W6-01	0.40732
TCGA-CU-A72E-01	0.536514
TCGA-DK-A1A3-01	0.41195
TCGA-DK-A1A5-01	0.579418
TCGA-DK-A1A6-01	0.31212
TCGA-DK-A1A7-01	0.387906
TCGA-DK-A1AA-01	0.565643
TCGA-DK-A1AB-01	0.7417
TCGA-DK-A1AC-01	0.400331
TCGA-DK-A1AD-01	0.338058
TCGA-DK-A1AE-01	0.398086
TCGA-DK-A1AF-01	0.647844
TCGA-DK-A1AG-01	0.54141
TCGA-DK-A2HX-01	0.559069
TCGA-DK-A2I1-01	0.458248
TCGA-DK-A2I2-01	0.670997
TCGA-DK-A2I4-01	0.655369
TCGA-DK-A2I6-01	0.522885
TCGA-DK-A3IK-01	0.400201
TCGA-DK-A3IL-01	0.346689
TCGA-DK-A3IM-01	0.451097
TCGA-DK-A3IN-01	0.484233
TCGA-DK-A3IQ-01	0.47927
TCGA-DK-A3IS-01	0.524617
TCGA-DK-A3IT-01	0.532559
TCGA-DK-A3IU-01	0.52732
TCGA-DK-A3IV-01	0.667566
TCGA-DK-A3WW-01	0.677926
TCGA-DK-A3WX-01	0.721207
TCGA-DK-A3WY-01	0.481583
TCGA-DK-A3X1-01	0.405238
TCGA-DK-A3X2-01	0.389834
TCGA-DK-A6AV-01	0.322341
TCGA-DK-A6AW-01	0.522837
TCGA-DK-A6B0-01	0.584791
TCGA-DK-A6B1-01	0.339499
TCGA-DK-A6B2-01	0.504524
TCGA-DK-A6B5-01	0.658942
TCGA-DK-A6B6-01	0.664027
TCGA-DK-AA6L-01	0.457066
TCGA-DK-AA6M-01	0.602319
TCGA-DK-AA6P-01	0.494187
TCGA-DK-AA6Q-01	0.540742
TCGA-DK-AA6R-01	0.5084
TCGA-DK-AA6S-01	0.632698
TCGA-DK-AA6T-01	0.379042
TCGA-DK-AA6U-01	0.405049
TCGA-DK-AA6W-01	0.176449
TCGA-DK-AA6X-01	0.565109
TCGA-DK-AA71-01	0.427062
TCGA-DK-AA74-01	0.624302
TCGA-DK-AA75-01	0.294463
TCGA-DK-AA76-01	0.474673
TCGA-DK-AA77-01	0.531121
TCGA-E5-A2PC-01	0.615071
TCGA-E5-A4TZ-01	0.381937
TCGA-E5-A4U1-01	0.413984
TCGA-E7-A3X6-01	0.664052
TCGA-E7-A3Y1-01	0.485134
TCGA-E7-A4IJ-01	0.480965
TCGA-E7-A4XJ-01	0.483287
TCGA-E7-A519-01	0.599407
TCGA-E7-A541-01	0.486367
TCGA-E7-A5KE-01	0.315884
TCGA-E7-A5KF-01	0.725954
TCGA-E7-A677-01	0.527086
TCGA-E7-A678-01	0.619469
TCGA-E7-A6MD-01	0.574883
TCGA-E7-A6ME-01	0.531836
TCGA-E7-A6MF-01	0.567847
TCGA-E7-A7DU-01	0.483043
TCGA-E7-A7DV-01	0.575313
TCGA-E7-A7PW-01	0.322087
TCGA-E7-A7XN-01	0.864054
TCGA-E7-A85H-01	0.438354
TCGA-E7-A8O7-01	0.594111
TCGA-E7-A8O8-01	0.465338
TCGA-E7-A97P-01	0.697907
TCGA-E7-A97Q-01	0.426536
TCGA-FD-A3B3-01	0.583851
TCGA-FD-A3B4-01	0.554936
TCGA-FD-A3B5-01	0.567668
TCGA-FD-A3B6-01	0.642984
TCGA-FD-A3B7-01	0.587363
TCGA-FD-A3B8-01	0.625026
TCGA-FD-A3N5-01	0.493906
TCGA-FD-A3N6-01	0.534786
TCGA-FD-A3NA-01	0.459948
TCGA-FD-A3SJ-01	0.320625
TCGA-FD-A3SL-01	0.33684
TCGA-FD-A3SM-01	0.530671
TCGA-FD-A3SN-01	0.494861
TCGA-FD-A3SO-01	0.62863
TCGA-FD-A3SP-01	0.526644
TCGA-FD-A3SQ-01	0.544268
TCGA-FD-A3SR-01	0.56479
TCGA-FD-A3SS-01	0.433838
TCGA-FD-A43N-01	0.389026
TCGA-FD-A43P-01	0.515627
TCGA-FD-A43S-01	0.545228
TCGA-FD-A43U-01	0.467661
TCGA-FD-A43X-01	0.481132
TCGA-FD-A43Y-01	0.647245
TCGA-FD-A5BR-01	0.424872
TCGA-FD-A5BS-01	0.62674
TCGA-FD-A5BT-01	0.524577
TCGA-FD-A5BU-01	0.598833
TCGA-FD-A5BV-01	0.353919
TCGA-FD-A5BX-01	0.577467
TCGA-FD-A5BY-01	0.511079
TCGA-FD-A5BZ-01	0.367011
TCGA-FD-A5C0-01	0.54204
TCGA-FD-A5C1-01	0.616661
TCGA-FD-A62N-01	0.627658
TCGA-FD-A62O-01	0.394313
TCGA-FD-A62P-01	0.412032
TCGA-FD-A62S-01	0.593552
TCGA-FD-A6TA-01	0.489935
TCGA-FD-A6TB-01	0.494447
TCGA-FD-A6TC-01	0.416134
TCGA-FD-A6TD-01	0.596983
TCGA-FD-A6TE-01	0.418099
TCGA-FD-A6TF-01	0.371645
TCGA-FD-A6TG-01	0.399604
TCGA-FD-A6TH-01	0.455347
TCGA-FD-A6TI-01	0.483663
TCGA-FD-A6TK-01	0.665079
TCGA-FJ-A3Z7-01	0.363102
TCGA-FJ-A3Z9-01	0.455825
TCGA-FJ-A3ZE-01	0.352366
TCGA-FJ-A3ZF-01	0.301582
TCGA-FJ-A871-01	0.4963
TCGA-FT-A3EE-01	0.566044
TCGA-FT-A61P-01	0.632352
TCGA-G2-A2EC-01	0.479606
TCGA-G2-A2EF-01	0.6493
TCGA-G2-A2EJ-01	0.76631
TCGA-G2-A2EK-01	0.501165
TCGA-G2-A2EL-01	0.193087
TCGA-G2-A2EO-01	0.278951
TCGA-G2-A2ES-01	0.689026
TCGA-G2-A3IB-01	0.597242
TCGA-G2-A3IE-01	0.459963
TCGA-G2-A3VY-01	0.382282
TCGA-G2-AA3B-01	0.453431
TCGA-G2-AA3C-01	0.633381
TCGA-G2-AA3D-01	0.513833
TCGA-G2-AA3F-01	0.378207
TCGA-GC-A3BM-01	0.438034
TCGA-GC-A3BM-11	0.53947
TCGA-GC-A3I6-01	0.594705
TCGA-GC-A3OO-01	0.410522
TCGA-GC-A3RB-01	0.467858
TCGA-GC-A3RC-01	0.572118
TCGA-GC-A3RD-01	0.529132
TCGA-GC-A3WC-01	0.460038
TCGA-GC-A3WC-11	0.41177
TCGA-GC-A3YS-01	0.442858
TCGA-GC-A4ZW-01	0.405338
TCGA-GC-A6I1-01	0.799323
TCGA-GC-A6I3-01	0.409893
TCGA-GC-A6I3-11	0.603511
TCGA-GD-A2C5-01	0.476597
TCGA-GD-A2C5-11	0.518188
TCGA-GD-A3OP-01	0.450246
TCGA-GD-A3OP-11	0.596965
TCGA-GD-A3OQ-01	0.683219
TCGA-GD-A3OQ-11	0.457269
TCGA-GD-A3OS-01	0.588016
TCGA-GD-A6C6-01	0.6273
TCGA-GD-A76B-01	0.473954
TCGA-GU-A42P-01	0.3822
TCGA-GU-A42Q-01	0.39434
TCGA-GU-A42R-01	0.481976
TCGA-GU-A762-01	0.761447
TCGA-GU-A763-01	0.562584
TCGA-GU-A764-01	0.537753
TCGA-GU-A766-01	0.78112
TCGA-GU-A767-01	0.438633
TCGA-GU-AATO-01	0.521975
TCGA-GU-AATP-01	0.509066
TCGA-GU-AATQ-01	0.514964
TCGA-GV-A3JV-01	0.322917
TCGA-GV-A3JW-01	0.397183
TCGA-GV-A3JX-01	0.525732
TCGA-GV-A3JZ-01	0.326813
TCGA-GV-A3QF-01	0.302627
TCGA-GV-A3QG-01	0.44943
TCGA-GV-A3QH-01	0.394276
TCGA-GV-A3QI-01	0.374143
TCGA-GV-A3QK-01	0.582233
TCGA-GV-A40E-01	0.690695
TCGA-GV-A40G-01	0.366172
TCGA-GV-A6ZA-01	0.485308
TCGA-H4-A2HO-01	0.341659
TCGA-H4-A2HQ-01	0.53079
TCGA-HQ-A2OE-01	0.304899
TCGA-HQ-A2OF-01	0.407656
TCGA-HQ-A5ND-01	0.638696
TCGA-HQ-A5NE-01	0.603681
TCGA-K4-A3WS-01	0.459155
TCGA-K4-A3WU-01	0.411221
TCGA-K4-A3WV-01	0.477986
TCGA-K4-A3WV-11	0.490019
TCGA-K4-A4AB-01	0.566619
TCGA-K4-A4AC-01	0.542285
TCGA-K4-A54R-01	0.487326
TCGA-K4-A54R-11	0.566946
TCGA-K4-A5RH-01	0.53939
TCGA-K4-A5RI-01	0.439953
TCGA-K4-A5RI-11	0.542293
TCGA-K4-A5RJ-01	0.545637
TCGA-K4-A6FZ-01	0.658946
TCGA-K4-A6MB-01	0.350501
TCGA-K4-A83P-01	0.41065
TCGA-K4-AAQO-01	0.400026
TCGA-KQ-A41N-01	0.392788
TCGA-KQ-A41O-01	0.571291
TCGA-KQ-A41P-01	0.417134
TCGA-KQ-A41Q-01	0.426142
TCGA-KQ-A41R-01	0.254289
TCGA-KQ-A41S-01	0.421282
TCGA-LC-A66R-01	0.521617
TCGA-LT-A5Z6-01	0.369078
TCGA-LT-A8JT-01	0.573635
TCGA-MV-A51V-01	0.380882
TCGA-PQ-A6FI-01	0.618292
TCGA-PQ-A6FN-01	0.490198
TCGA-R3-A69X-01	0.565539
TCGA-S5-A6DX-01	0.423599
TCGA-S5-AA26-01	0.425897
TCGA-SY-A9G0-01	0.378622
TCGA-SY-A9G5-01	0.718805
TCGA-UY-A78K-01	0.506837
TCGA-UY-A78L-01	0.554777
TCGA-UY-A78M-01	0.519657
TCGA-UY-A78N-01	0.210237
TCGA-UY-A78O-01	0.337078
TCGA-UY-A78P-01	0.641023
TCGA-UY-A8OB-01	0.513731
TCGA-UY-A8OC-01	0.487097
TCGA-UY-A8OD-01	0.316959
TCGA-UY-A9PA-01	0.692073
TCGA-UY-A9PB-01	0.641318
TCGA-UY-A9PD-01	0.365849
TCGA-UY-A9PE-01	0.360277
TCGA-UY-A9PF-01	0.458588
TCGA-UY-A9PH-01	0.608663
TCGA-XF-A8HB-01	0.467611
TCGA-XF-A8HC-01	0.360251
TCGA-XF-A8HD-01	0.675802
TCGA-XF-A8HE-01	0.652133
TCGA-XF-A8HF-01	0.435721
TCGA-XF-A8HG-01	0.306697
TCGA-XF-A8HH-01	0.282863
TCGA-XF-A8HI-01	0.581059
TCGA-XF-A9SH-01	0.340464
TCGA-XF-A9SI-01	0.637438
TCGA-XF-A9SJ-01	0.636687
TCGA-XF-A9SK-01	0.62529
TCGA-XF-A9SL-01	0.465535
TCGA-XF-A9SM-01	0.61818
TCGA-XF-A9SP-01	0.45123
TCGA-XF-A9ST-01	0.229829
TCGA-XF-A9SU-01	0.456916
TCGA-XF-A9SV-01	0.397709
TCGA-XF-A9SW-01	0.454274
TCGA-XF-A9SX-01	0.543709
TCGA-XF-A9SY-01	0.706405
TCGA-XF-A9SZ-01	0.467743
TCGA-XF-A9T0-01	0.2605
TCGA-XF-A9T2-01	0.310701
TCGA-XF-A9T3-01	0.585187
TCGA-XF-A9T4-01	0.770739
TCGA-XF-A9T5-01	0.714001
TCGA-XF-A9T6-01	0.612292
TCGA-XF-A9T8-01	0.560178
TCGA-XF-AAME-01	0.514648
TCGA-XF-AAMG-01	0.14988
TCGA-XF-AAMH-01	0.388157
TCGA-XF-AAMJ-01	0.41783
TCGA-XF-AAML-01	0.581174
TCGA-XF-AAMQ-01	0.478876
TCGA-XF-AAMR-01	0.45171
TCGA-XF-AAMT-01	0.550047
TCGA-XF-AAMW-01	0.610476
TCGA-XF-AAMX-01	0.311438
TCGA-XF-AAMY-01	0.345035
TCGA-XF-AAMZ-01	0.392885
TCGA-XF-AAN0-01	0.52237
TCGA-XF-AAN1-01	0.513975
TCGA-XF-AAN2-01	0.720052
TCGA-XF-AAN3-01	0.457946
TCGA-XF-AAN4-01	0.606367
TCGA-XF-AAN5-01	0.627756
TCGA-XF-AAN7-01	0.32277
TCGA-XF-AAN8-01	0.60334
TCGA-YC-A89H-01	0.420468
TCGA-YC-A8S6-01	0.521018
TCGA-YC-A9TC-01	0.372811
TCGA-YF-AA3L-01	0.482058
TCGA-YF-AA3M-01	0.435636
TCGA-ZF-A9R0-01	0.399794
TCGA-ZF-A9R1-01	0.53508
TCGA-ZF-A9R2-01	0.42586
TCGA-ZF-A9R3-01	0.528764
TCGA-ZF-A9R4-01	0.436426
TCGA-ZF-A9R5-01	0.582033
TCGA-ZF-A9R7-01	0.752322
TCGA-ZF-A9R9-01	0.318601
TCGA-ZF-A9RC-01	0.336745
TCGA-ZF-A9RD-01	0.675875
TCGA-ZF-A9RE-01	0.430689
TCGA-ZF-A9RF-01	0.549251
TCGA-ZF-A9RL-01	0.367193
TCGA-ZF-A9RM-01	0.456606
TCGA-ZF-A9RN-01	0.575957
TCGA-ZF-AA4N-01	0.390754
TCGA-ZF-AA4R-01	0.407803
TCGA-ZF-AA4T-01	0.516402
TCGA-ZF-AA4U-01	0.540886
TCGA-ZF-AA4V-01	0.65268
TCGA-ZF-AA4W-01	0.505199
TCGA-ZF-AA4X-01	0.432164
TCGA-ZF-AA51-01	0.43658
TCGA-ZF-AA52-01	0.411483
TCGA-ZF-AA53-01	0.625076
TCGA-ZF-AA54-01	0.45406
TCGA-ZF-AA56-01	0.574462
TCGA-ZF-AA58-01	0.840229
TCGA-ZF-AA5H-01	0.628477
TCGA-ZF-AA5N-01	0.555818
TCGA-ZF-AA5P-01	0.606336
TCGA-FA-8693-01	0.754923
TCGA-FA-A4BB-01	0.727847
TCGA-FA-A4XK-01	0.92231
TCGA-FA-A6HN-01	0.852671
TCGA-FA-A6HO-01	0.828314
TCGA-FA-A7DS-01	0.626793
TCGA-FA-A7Q1-01	0.427647
TCGA-FA-A82F-01	0.548366
TCGA-FA-A86F-01	0.752102
TCGA-FF-8041-01	0.77477
TCGA-FF-8042-01	0.721581
TCGA-FF-8043-01	0.597626
TCGA-FF-8046-01	0.53608
TCGA-FF-8047-01	0.594752
TCGA-FF-8061-01	0.595667
TCGA-FF-8062-01	0.867402
TCGA-FF-A7CQ-01	0.811784
TCGA-FF-A7CR-01	0.806043
TCGA-FF-A7CW-01	0.715091
TCGA-FF-A7CX-01	0.581669
TCGA-FM-8000-01	0.521487
TCGA-G8-6324-01	0.666964
TCGA-G8-6325-01	0.840246
TCGA-G8-6326-01	1
TCGA-G8-6906-01	0.630526
TCGA-G8-6907-01	0.528105
TCGA-G8-6909-01	0.72468
TCGA-G8-6914-01	0.691572
TCGA-GR-7351-01	0.66494
TCGA-GR-7353-01	0.702813
TCGA-GR-A4D4-01	0.622803
TCGA-GR-A4D5-01	0.756242
TCGA-GR-A4D6-01	0.654418
TCGA-GR-A4D9-01	0.702322
TCGA-GS-A9TQ-01	0.56242
TCGA-GS-A9TT-01	0.648127
TCGA-GS-A9TU-01	0.696513
TCGA-GS-A9TV-01	0.909245
TCGA-GS-A9TW-01	0.760819
TCGA-GS-A9TX-01	0.701152
TCGA-GS-A9TY-01	0.605557
TCGA-GS-A9TZ-01	0.849235
TCGA-GS-A9U3-01	0.743349
TCGA-GS-A9U4-01	0.804085
TCGA-RQ-A68N-01	0.776862
TCGA-RQ-A6JB-01	0.660124
TCGA-RQ-AAAT-01	0.597733
TCGA-VB-A8QN-01	0.642838
TCGA-2E-A9G8-01	0.383998
TCGA-4E-A92E-01	0.568888
TCGA-5B-A90C-01	0.499265
TCGA-5S-A9Q8-01	0.419725
TCGA-A5-A1OH-01	0.280014
TCGA-A5-A2K2-01	0.475061
TCGA-A5-A2K3-01	0.602143
TCGA-A5-A2K4-01	0.513692
TCGA-A5-A2K5-01	0.388214
TCGA-A5-A2K7-01	0.545183
TCGA-A5-A3LO-01	0.452331
TCGA-A5-A3LP-01	0.510736
TCGA-A5-A7WJ-01	0.58267
TCGA-A5-A7WK-01	0.395336
TCGA-A5-AB3J-01	0.387756
TCGA-AJ-A23N-01	0.531193
TCGA-AJ-A2QM-01	0.333965
TCGA-AJ-A2QO-01	0.311781
TCGA-AJ-A3BD-01	0.483203
TCGA-AJ-A3BF-01	0.361106
TCGA-AJ-A3BG-01	0.512273
TCGA-AJ-A3BH-01	0.561676
TCGA-AJ-A3BI-01	0.44784
TCGA-AJ-A3BK-01	0.552694
TCGA-AJ-A3EJ-01	0.433065
TCGA-AJ-A3EK-01	0.419325
TCGA-AJ-A3EL-01	0.531172
TCGA-AJ-A3EM-01	0.315987
TCGA-AJ-A3I9-01	0.347649
TCGA-AJ-A3IA-01	0.450905
TCGA-AJ-A3NC-01	0.480644
TCGA-AJ-A3NC-11	0.486366
TCGA-AJ-A3NE-01	0.626107
TCGA-AJ-A3NE-11	0.545745
TCGA-AJ-A3NF-01	0.46068
TCGA-AJ-A3NG-01	0.209425
TCGA-AJ-A3NH-01	0.335952
TCGA-AJ-A3NH-11	0.35903
TCGA-AJ-A3OJ-01	0.468517
TCGA-AJ-A3OK-01	0.373408
TCGA-AJ-A3OL-01	0.325774
TCGA-AJ-A3QS-01	0.370588
TCGA-AJ-A3TW-01	0.480495
TCGA-AJ-A5DV-01	0.532594
TCGA-AJ-A5DW-01	0.247321
TCGA-AJ-A6NU-01	0.597809
TCGA-AJ-A8CT-01	0.372964
TCGA-AJ-A8CV-01	0.422345
TCGA-AJ-A8CW-01	0.456378
TCGA-AP-A3K1-01	0.513146
TCGA-AP-A5FX-01	0.334606
TCGA-AX-A05W-01	0.475897
TCGA-AX-A05Y-11	0.476772
TCGA-AX-A0IZ-11	0.470466
TCGA-AX-A0J0-11	0.439671
TCGA-AX-A1C7-01	0.466937
TCGA-AX-A2H4-01	0.606268
TCGA-AX-A2HC-11	0.448407
TCGA-AX-A2HD-11	0.421473
TCGA-AX-A2HH-01	0.505825
TCGA-AX-A2IN-01	0.341953
TCGA-AX-A3FS-01	0.287382
TCGA-AX-A3FT-01	0.585992
TCGA-AX-A3FV-01	0.411055
TCGA-AX-A3FW-01	0.401956
TCGA-AX-A3FX-01	0.543467
TCGA-AX-A3FZ-01	0.274353
TCGA-AX-A3G1-01	0.502201
TCGA-AX-A3G3-01	0.652821
TCGA-AX-A3G4-01	0.397137
TCGA-AX-A3G6-01	0.634974
TCGA-AX-A3G7-01	0.507897
TCGA-AX-A3G8-01	0.449787
TCGA-AX-A3G9-01	0.580204
TCGA-AX-A3GB-01	0.390223
TCGA-AX-A3GI-01	0.36424
TCGA-B5-A0JN-01	0.361507
TCGA-B5-A0JR-01	0.488444
TCGA-B5-A0K9-01	0.593604
TCGA-B5-A11R-01	0.439322
TCGA-B5-A1MS-01	0.315093
TCGA-B5-A1MW-01	0.481741
TCGA-B5-A3F9-01	0.319898
TCGA-B5-A3FA-01	0.580075
TCGA-B5-A3FB-01	0.381707
TCGA-B5-A3FC-01	0.413368
TCGA-B5-A3FD-01	0.250681
TCGA-B5-A3FH-01	0.371544
TCGA-B5-A3S1-01	0.535435
TCGA-B5-A5OC-01	0.61944
TCGA-B5-A5OD-01	0.513822
TCGA-B5-A5OE-01	0.41641
TCGA-BG-A0MK-01	0.345111
TCGA-BG-A2AD-11	0.498125
TCGA-BG-A3EW-01	0.445002
TCGA-BG-A3EW-11	0.428211
TCGA-BG-A3PP-01	0.179186
TCGA-BG-A3PP-11	0.353998
TCGA-BK-A139-02	0.476784
TCGA-BK-A13B-01	0.573454
TCGA-BK-A4ZD-01	0.409873
TCGA-BK-A4ZD-11	0.396749
TCGA-BK-A56F-01	0.334594
TCGA-BK-A6W3-01	0.606693
TCGA-BK-A6W4-01	0.398537
TCGA-BS-A0V4-01	0.541362
TCGA-BS-A0V7-01	0.508561
TCGA-D1-A2G0-01	0.322529
TCGA-D1-A3DA-01	0.591053
TCGA-D1-A3DG-01	0.256442
TCGA-D1-A3DH-01	0.515959
TCGA-D1-A3JP-01	0.467441
TCGA-D1-A3JQ-01	0.462016
TCGA-DF-A2KN-01	0.614872
TCGA-DF-A2KR-01	0.541086
TCGA-DF-A2KU-01	0.331624
TCGA-DF-A2KV-01	0.549746
TCGA-DF-A2KY-01	0.469032
TCGA-DF-A2KZ-01	0.624016
TCGA-DF-A2L0-01	0.427253
TCGA-DI-A1BU-01	0.373439
TCGA-DI-A1C3-01	0.348996
TCGA-DI-A2QT-01	0.435827
TCGA-DI-A2QY-01	0.30472
TCGA-DI-A2QY-11	0.417365
TCGA-E6-A2P8-01	0.37005
TCGA-E6-A2P9-01	0.453105
TCGA-E6-A8L9-01	0.397075
TCGA-EO-A1Y7-01	0.355623
TCGA-EO-A22U-01	0.32502
TCGA-EO-A22X-01	0.365776
TCGA-EO-A22Y-01	0.35971
TCGA-EO-A3AS-01	0.427637
TCGA-EO-A3AU-01	0.564678
TCGA-EO-A3AV-01	0.707126
TCGA-EO-A3AY-01	0.567645
TCGA-EO-A3AZ-01	0.699393
TCGA-EO-A3B0-01	0.277147
TCGA-EO-A3B1-01	0.495605
TCGA-EO-A3KU-01	0.433057
TCGA-EO-A3KW-01	0.624726
TCGA-EO-A3KX-01	0.354882
TCGA-EO-A3L0-01	0.379438
TCGA-EY-A1GL-01	0.546993
TCGA-EY-A1GO-01	0.392253
TCGA-EY-A1GP-01	0.373
TCGA-EY-A1GX-01	0.304393
TCGA-EY-A210-01	0.524508
TCGA-EY-A2ON-01	0.431762
TCGA-EY-A2OO-01	0.422742
TCGA-EY-A2OP-01	0.579935
TCGA-EY-A2OQ-01	0.416679
TCGA-EY-A3L3-01	0.290947
TCGA-EY-A3QX-01	0.437368
TCGA-EY-A4KR-01	0.492779
TCGA-EY-A547-01	0.236147
TCGA-EY-A548-01	0.51144
TCGA-EY-A549-01	0.558066
TCGA-EY-A54A-01	0.388977
TCGA-EY-A5W2-01	0.554513
TCGA-EY-A72D-01	0.529514
TCGA-FI-A2EY-01	0.430148
TCGA-FI-A3PV-01	0.247403
TCGA-FI-A3PX-01	0.331949
TCGA-FL-A1YF-11	0.464737
TCGA-FL-A1YG-11	0.356038
TCGA-FL-A1YH-11	0.50287
TCGA-FL-A1YI-11	0.435035
TCGA-FL-A1YL-11	0.385175
TCGA-FL-A1YN-11	0.422272
TCGA-FL-A1YQ-11	0.365631
TCGA-FL-A1YT-11	0.376426
TCGA-FL-A1YU-11	0.344728
TCGA-FL-A1YV-11	0.386239
TCGA-FL-A3WE-11	0.357147
TCGA-H5-A2HR-01	0.495501
TCGA-JU-AAVI-01	0.564103
TCGA-K6-A3WQ-01	0.389777
TCGA-KJ-A3U4-01	0.543844
TCGA-KP-A3VZ-01	0.353652
TCGA-KP-A3W0-01	0.530833
TCGA-KP-A3W1-01	0.563869
TCGA-KP-A3W3-01	0.45147
TCGA-KP-A3W4-01	0.43558
TCGA-PG-A5BC-01	0.231029
TCGA-PG-A6IB-01	0.464224
TCGA-PG-A7D5-01	0.310126
TCGA-PG-A914-01	0.388936
TCGA-PG-A915-01	0.341263
TCGA-PG-A916-01	0.343689
TCGA-PG-A917-01	0.478876
TCGA-QF-A5YS-01	0.540059
TCGA-QF-A5YT-01	0.394388
TCGA-QS-A5YQ-01	0.423168
TCGA-QS-A5YR-01	0.429018
TCGA-QS-A744-01	0.36359
TCGA-QS-A8F1-01	0.306528
TCGA-SJ-A6ZI-01	0.548566
TCGA-SJ-A6ZJ-01	0.353263
TCGA-SL-A6J9-01	0.578541
TCGA-SL-A6JA-01	0.590323
TCGA-3N-A9WB-06	0.433036
TCGA-3N-A9WC-06	0.588394
TCGA-3N-A9WD-06	0.357227
TCGA-BF-A1PU-01	0.385394
TCGA-BF-A1PV-01	0.402657
TCGA-BF-A1PX-01	0.573865
TCGA-BF-A1PZ-01	0.425221
TCGA-BF-A1Q0-01	0.35465
TCGA-BF-A3DJ-01	0.459019
TCGA-BF-A3DL-01	0.470606
TCGA-BF-A3DM-01	0.504502
TCGA-BF-A3DN-01	0.411792
TCGA-BF-A5EO-01	0.505704
TCGA-BF-A5EP-01	0.390218
TCGA-BF-A5EQ-01	0.466408
TCGA-BF-A5ER-01	0.367834
TCGA-BF-A5ES-01	0.52728
TCGA-BF-A9VF-01	0.424978
TCGA-BF-AAOU-01	0.356131
TCGA-BF-AAOX-01	0.419677
TCGA-BF-AAP0-06	0.554132
TCGA-BF-AAP1-01	0.3682
TCGA-BF-AAP2-01	0.431994
TCGA-BF-AAP4-01	0.448693
TCGA-BF-AAP6-01	0.485938
TCGA-BF-AAP7-01	0.587665
TCGA-BF-AAP8-01	0.375485
TCGA-D3-A1Q1-06	0.300407
TCGA-D3-A1Q3-06	0.457515
TCGA-D3-A1Q4-06	0.324123
TCGA-D3-A1Q5-06	0.193422
TCGA-D3-A1Q6-06	0.535986
TCGA-D3-A1Q7-06	0.612379
TCGA-D3-A1Q8-06	0.39216
TCGA-D3-A1Q9-06	0.367371
TCGA-D3-A1QA-06	0.464272
TCGA-D3-A1QA-07	0.402601
TCGA-D3-A1QB-06	0.659876
TCGA-D3-A2J6-06	0.66062
TCGA-D3-A2J7-06	0.442947
TCGA-D3-A2J8-06	0.665541
TCGA-D3-A2J9-06	0.719632
TCGA-D3-A2JA-06	0.453606
TCGA-D3-A2JB-06	0.646507
TCGA-D3-A2JC-06	0.472857
TCGA-D3-A2JD-06	0.439802
TCGA-D3-A2JE-06	0.358342
TCGA-D3-A2JF-06	0.575972
TCGA-D3-A2JG-06	0.308883
TCGA-D3-A2JH-06	0.529375
TCGA-D3-A2JK-06	0.338289
TCGA-D3-A2JL-06	0.50609
TCGA-D3-A2JN-06	0.345969
TCGA-D3-A2JO-06	0.471371
TCGA-D3-A2JP-06	0.479637
TCGA-D3-A3BZ-06	0.517965
TCGA-D3-A3C1-06	0.463294
TCGA-D3-A3C3-06	0.419472
TCGA-D3-A3C6-06	0.452866
TCGA-D3-A3C7-06	0.448687
TCGA-D3-A3C8-06	0.690191
TCGA-D3-A3CB-06	0.54656
TCGA-D3-A3CC-06	0.527646
TCGA-D3-A3CE-06	0.519467
TCGA-D3-A3CF-06	0.487994
TCGA-D3-A3ML-06	0.349543
TCGA-D3-A3MO-06	0.271936
TCGA-D3-A3MR-06	0.462089
TCGA-D3-A3MU-06	0.404019
TCGA-D3-A3MV-06	0.35094
TCGA-D3-A51E-06	0.656828
TCGA-D3-A51F-06	0.720726
TCGA-D3-A51G-06	0.364795
TCGA-D3-A51H-06	0.526137
TCGA-D3-A51J-06	0.559236
TCGA-D3-A51K-06	0.422171
TCGA-D3-A51N-06	0.411273
TCGA-D3-A51R-06	0.133864
TCGA-D3-A51T-06	0.428337
TCGA-D3-A5GL-06	0.460762
TCGA-D3-A5GN-06	0.410693
TCGA-D3-A5GO-06	0.54102
TCGA-D3-A5GR-06	0.373644
TCGA-D3-A5GS-06	0.482569
TCGA-D3-A5GT-01	0.3251
TCGA-D3-A5GU-06	0.483305
TCGA-D3-A8GB-06	0.634924
TCGA-D3-A8GC-06	0.285586
TCGA-D3-A8GD-06	0.500482
TCGA-D3-A8GE-06	0.59408
TCGA-D3-A8GI-06	0.372577
TCGA-D3-A8GJ-06	0.614224
TCGA-D3-A8GK-06	0.409499
TCGA-D3-A8GL-06	0.424655
TCGA-D3-A8GM-06	0.572747
TCGA-D3-A8GN-06	0.536145
TCGA-D3-A8GO-06	0.42928
TCGA-D3-A8GP-06	0.364014
TCGA-D3-A8GQ-06	0.316657
TCGA-D3-A8GR-06	0.398027
TCGA-D3-A8GS-06	0.440374
TCGA-D3-A8GV-06	0.346461
TCGA-D9-A148-06	0.45943
TCGA-D9-A149-06	0.592218
TCGA-D9-A1JW-06	0.514286
TCGA-D9-A1JX-06	0.487007
TCGA-D9-A1X3-06	0.382151
TCGA-D9-A3Z1-06	0.649519
TCGA-D9-A3Z3-06	0.563015
TCGA-D9-A3Z4-01	0.463487
TCGA-D9-A4Z2-01	0.427408
TCGA-D9-A4Z3-01	0.315299
TCGA-D9-A4Z5-01	0.474715
TCGA-D9-A4Z6-06	0.400382
TCGA-D9-A6E9-06	0.661773
TCGA-D9-A6EA-06	0.338136
TCGA-D9-A6EC-06	0.331518
TCGA-D9-A6EG-06	0.35327
TCGA-DA-A1HV-06	0.543387
TCGA-DA-A1HW-06	0.425267
TCGA-DA-A1HY-06	0.50823
TCGA-DA-A1I0-06	0.541345
TCGA-DA-A1I1-06	0.554722
TCGA-DA-A1I2-06	0.554226
TCGA-DA-A1I4-06	0.430653
TCGA-DA-A1I5-06	0.451545
TCGA-DA-A1I7-06	0.492098
TCGA-DA-A1I8-06	0.395218
TCGA-DA-A1IA-06	0.360787
TCGA-DA-A1IB-06	0.544179
TCGA-DA-A1IC-06	0.450033
TCGA-DA-A3F2-06	0.710102
TCGA-DA-A3F3-06	0.518193
TCGA-DA-A3F5-06	0.390026
TCGA-DA-A3F8-06	0.716222
TCGA-DA-A95V-06	0.449893
TCGA-DA-A95W-06	0.369842
TCGA-DA-A95X-06	0.399487
TCGA-DA-A95Y-06	0.500454
TCGA-DA-A95Z-06	0.462864
TCGA-DA-A960-01	0.34672
TCGA-EB-A1NK-01	0.456259
TCGA-EB-A24C-01	0.409075
TCGA-EB-A24D-01	0.374612
TCGA-EB-A299-01	0.438639
TCGA-EB-A3HV-01	0.361277
TCGA-EB-A3XB-01	0.374985
TCGA-EB-A3XC-01	0.486079
TCGA-EB-A3XD-01	0.438516
TCGA-EB-A3XE-01	0.42761
TCGA-EB-A3XF-01	0.605987
TCGA-EB-A3Y6-01	0.40468
TCGA-EB-A3Y7-01	0.49412
TCGA-EB-A41A-01	0.395521
TCGA-EB-A41B-01	0.411213
TCGA-EB-A42Y-01	0.417092
TCGA-EB-A42Z-01	0.418483
TCGA-EB-A430-01	0.497351
TCGA-EB-A431-01	0.342744
TCGA-EB-A44N-01	0.429557
TCGA-EB-A44O-01	0.430911
TCGA-EB-A44P-01	0.364773
TCGA-EB-A44Q-06	0.729046
TCGA-EB-A44R-06	0.40973
TCGA-EB-A4IQ-01	0.370861
TCGA-EB-A4IS-01	0.546837
TCGA-EB-A4OY-01	0.379451
TCGA-EB-A4OZ-01	0.613687
TCGA-EB-A4P0-01	0.411928
TCGA-EB-A4XL-01	0.424073
TCGA-EB-A51B-01	0.451525
TCGA-EB-A550-01	0.410795
TCGA-EB-A551-01	0.538904
TCGA-EB-A553-01	0.405102
TCGA-EB-A57M-01	0.511396
TCGA-EB-A5FP-01	0.390938
TCGA-EB-A5KH-06	0.337172
TCGA-EB-A5SE-01	0.384851
TCGA-EB-A5SF-01	0.444278
TCGA-EB-A5SG-06	0.647664
TCGA-EB-A5SH-06	0.451955
TCGA-EB-A5UL-06	0.42081
TCGA-EB-A5UM-01	0.485817
TCGA-EB-A5UN-06	0.431319
TCGA-EB-A5VU-01	0.351087
TCGA-EB-A5VV-06	0.738466
TCGA-EB-A6L9-06	0.58913
TCGA-EB-A6QY-01	0.430891
TCGA-EB-A6QZ-01	0.437772
TCGA-EB-A6R0-01	0.638923
TCGA-EB-A82B-01	0.528408
TCGA-EB-A82C-01	0.413518
TCGA-EB-A85I-01	0.540836
TCGA-EB-A85J-01	0.574602
TCGA-EB-A97M-01	0.518507
TCGA-EE-A17X-06	0.457802
TCGA-EE-A17Y-06	0.416473
TCGA-EE-A17Z-06	0.397729
TCGA-EE-A180-06	0.50567
TCGA-EE-A181-06	0.587352
TCGA-EE-A182-06	0.417718
TCGA-EE-A183-06	0.411204
TCGA-EE-A184-06	0.418878
TCGA-EE-A185-06	0.445761
TCGA-EE-A20B-06	0.405725
TCGA-EE-A20C-06	0.362306
TCGA-EE-A20F-06	0.46635
TCGA-EE-A20H-06	0.309421
TCGA-EE-A20I-06	0.477466
TCGA-EE-A29A-06	0.367958
TCGA-EE-A29B-06	0.469852
TCGA-EE-A29C-06	0.442809
TCGA-EE-A29D-06	0.466599
TCGA-EE-A29E-06	0.404957
TCGA-EE-A29G-06	0.428133
TCGA-EE-A29H-06	0.438111
TCGA-EE-A29L-06	0.293738
TCGA-EE-A29M-06	0.432383
TCGA-EE-A29N-06	0.483865
TCGA-EE-A29P-06	0.55313
TCGA-EE-A29Q-06	0.437209
TCGA-EE-A29R-06	0.391317
TCGA-EE-A29S-06	0.433317
TCGA-EE-A29T-06	0.464683
TCGA-EE-A29V-06	0.528185
TCGA-EE-A29W-06	0.235858
TCGA-EE-A29X-06	0.492887
TCGA-EE-A2A0-06	0.527366
TCGA-EE-A2A1-06	0.540443
TCGA-EE-A2A2-06	0.360018
TCGA-EE-A2A5-06	0.393293
TCGA-EE-A2A6-06	0.460855
TCGA-EE-A2GB-06	0.429114
TCGA-EE-A2GC-06	0.481955
TCGA-EE-A2GD-06	0.482414
TCGA-EE-A2GE-06	0.567222
TCGA-EE-A2GH-06	0.518952
TCGA-EE-A2GI-06	0.464192
TCGA-EE-A2GJ-06	0.504886
TCGA-EE-A2GK-06	0.594728
TCGA-EE-A2GL-06	0.428232
TCGA-EE-A2GM-06	0.376928
TCGA-EE-A2GN-06	0.405872
TCGA-EE-A2GO-06	0.313196
TCGA-EE-A2GP-06	0.404554
TCGA-EE-A2GR-06	0.379475
TCGA-EE-A2GS-06	0.459774
TCGA-EE-A2GT-06	0.456642
TCGA-EE-A2GU-06	0.499816
TCGA-EE-A2M5-06	0.694468
TCGA-EE-A2M6-06	0.319451
TCGA-EE-A2M7-06	0.381091
TCGA-EE-A2M8-06	0.697925
TCGA-EE-A2MC-06	0.650482
TCGA-EE-A2MD-06	0.355555
TCGA-EE-A2ME-06	0.590922
TCGA-EE-A2MF-06	0.445066
TCGA-EE-A2MG-06	0.456452
TCGA-EE-A2MH-06	0.478778
TCGA-EE-A2MI-06	0.415413
TCGA-EE-A2MJ-06	0.586113
TCGA-EE-A2MK-06	0.601201
TCGA-EE-A2ML-06	0.592244
TCGA-EE-A2MM-06	0.503614
TCGA-EE-A2MN-06	0.47984
TCGA-EE-A2MP-06	0.477336
TCGA-EE-A2MQ-06	0.397172
TCGA-EE-A2MR-06	0.457809
TCGA-EE-A2MS-06	0.33986
TCGA-EE-A2MT-06	0.377898
TCGA-EE-A2MU-06	0.515075
TCGA-EE-A3AA-06	0.497392
TCGA-EE-A3AB-06	0.342006
TCGA-EE-A3AC-06	0.406968
TCGA-EE-A3AD-06	0.444118
TCGA-EE-A3AE-06	0.503226
TCGA-EE-A3AF-06	0.478313
TCGA-EE-A3AG-06	0.339091
TCGA-EE-A3AH-06	0.37819
TCGA-EE-A3J3-06	0.451646
TCGA-EE-A3J4-06	0.477265
TCGA-EE-A3J5-06	0.447093
TCGA-EE-A3J7-06	0.390511
TCGA-EE-A3J8-06	0.423009
TCGA-EE-A3JA-06	0.57498
TCGA-EE-A3JB-06	0.446808
TCGA-EE-A3JD-06	0.578222
TCGA-EE-A3JE-06	0.71895
TCGA-EE-A3JH-06	0.629626
TCGA-EE-A3JI-06	0.436562
TCGA-ER-A193-06	0.42145
TCGA-ER-A194-01	0.536095
TCGA-ER-A195-06	0.500588
TCGA-ER-A196-01	0.387657
TCGA-ER-A197-06	0.524555
TCGA-ER-A198-06	0.544117
TCGA-ER-A199-06	0.435249
TCGA-ER-A19A-06	0.653571
TCGA-ER-A19B-06	0.275318
TCGA-ER-A19C-06	0.314909
TCGA-ER-A19D-06	0.334722
TCGA-ER-A19E-06	0.356279
TCGA-ER-A19F-06	0.487135
TCGA-ER-A19G-06	0.546989
TCGA-ER-A19H-06	0.5172
TCGA-ER-A19J-06	0.476575
TCGA-ER-A19K-01	0.542339
TCGA-ER-A19L-06	0.380805
TCGA-ER-A19M-06	0.50193
TCGA-ER-A19N-06	0.536373
TCGA-ER-A19O-06	0.536581
TCGA-ER-A19P-06	0.684185
TCGA-ER-A19Q-06	0.614478
TCGA-ER-A19S-06	0.681269
TCGA-ER-A19T-01	0.482803
TCGA-ER-A19T-06	0.480113
TCGA-ER-A19W-06	0.684429
TCGA-ER-A1A1-06	0.607298
TCGA-ER-A2NB-01	0.524688
TCGA-ER-A2NC-06	0.314044
TCGA-ER-A2ND-06	0.422342
TCGA-ER-A2NE-06	0.365405
TCGA-ER-A2NF-01	0.5126
TCGA-ER-A2NF-06	0.515843
TCGA-ER-A2NG-06	0.551148
TCGA-ER-A2NH-06	0.564556
TCGA-ER-A3ES-06	0.46533
TCGA-ER-A3ET-06	0.450851
TCGA-ER-A3EV-06	0.469708
TCGA-ER-A3PL-06	0.423542
TCGA-ER-A42H-01	0.315193
TCGA-ER-A42K-06	0.336489
TCGA-ER-A42L-06	0.480174
TCGA-FR-A2OS-01	0.394178
TCGA-FR-A3R1-01	0.53451
TCGA-FR-A3YN-06	0.51403
TCGA-FR-A3YO-06	0.610715
TCGA-FR-A44A-06	0.6163
TCGA-FR-A69P-06	0.343002
TCGA-FR-A726-01	0.343379
TCGA-FR-A728-01	0.543806
TCGA-FR-A729-06	0.556413
TCGA-FR-A7U8-06	0.323935
TCGA-FR-A7U9-06	0.515745
TCGA-FR-A7UA-06	0.783106
TCGA-FR-A8YC-06	0.467135
TCGA-FR-A8YD-06	0.395356
TCGA-FR-A8YE-06	0.46914
TCGA-FS-A1YW-06	0.508985
TCGA-FS-A1YX-06	0.5383
TCGA-FS-A1YY-06	0.332174
TCGA-FS-A1Z0-06	0.464883
TCGA-FS-A1Z3-06	0.481274
TCGA-FS-A1Z4-06	0.509904
TCGA-FS-A1Z7-06	0.378343
TCGA-FS-A1ZA-06	0.441434
TCGA-FS-A1ZB-06	0.586541
TCGA-FS-A1ZC-06	0.296547
TCGA-FS-A1ZD-06	0.27053
TCGA-FS-A1ZE-06	0.302604
TCGA-FS-A1ZF-06	0.406867
TCGA-FS-A1ZG-06	0.396138
TCGA-FS-A1ZH-06	0.411275
TCGA-FS-A1ZJ-06	0.379792
TCGA-FS-A1ZK-06	0.44813
TCGA-FS-A1ZM-06	0.476808
TCGA-FS-A1ZN-01	0.426425
TCGA-FS-A1ZP-06	0.598137
TCGA-FS-A1ZQ-06	0.380726
TCGA-FS-A1ZR-06	0.48492
TCGA-FS-A1ZS-06	0.353875
TCGA-FS-A1ZT-06	0.487285
TCGA-FS-A1ZU-06	0.298961
TCGA-FS-A1ZW-06	0.592096
TCGA-FS-A1ZY-06	0.368484
TCGA-FS-A1ZZ-06	0.337747
TCGA-FS-A4F0-06	0.549192
TCGA-FS-A4F2-06	0.36822
TCGA-FS-A4F4-06	0.466661
TCGA-FS-A4F5-06	0.323244
TCGA-FS-A4F8-06	0.49183
TCGA-FS-A4F9-06	0.366211
TCGA-FS-A4FB-06	0.392453
TCGA-FS-A4FC-06	0.403046
TCGA-FS-A4FD-06	0.401961
TCGA-FW-A3I3-06	0.351404
TCGA-FW-A3R5-06	0.367383
TCGA-FW-A3TU-06	0.433706
TCGA-FW-A3TV-06	0.46687
TCGA-FW-A5DX-01	0.326505
TCGA-FW-A5DY-06	0.441713
TCGA-GF-A2C7-01	0.339297
TCGA-GF-A3OT-06	0.592239
TCGA-GF-A4EO-06	0.634017
TCGA-GF-A6C8-06	0.442452
TCGA-GF-A6C9-06	0.477073
TCGA-GF-A769-01	0.339496
TCGA-GN-A261-06	0.410411
TCGA-GN-A262-06	0.360016
TCGA-GN-A263-01	0.671006
TCGA-GN-A264-06	0.511073
TCGA-GN-A265-06	0.51127
TCGA-GN-A266-06	0.417289
TCGA-GN-A267-06	0.442377
TCGA-GN-A268-06	0.378371
TCGA-GN-A26A-06	0.551148
TCGA-GN-A26C-01	0.462311
TCGA-GN-A26D-06	0.358624
TCGA-GN-A4U3-06	0.408024
TCGA-GN-A4U4-06	0.537436
TCGA-GN-A4U5-01	0.56237
TCGA-GN-A4U7-06	0.439483
TCGA-GN-A4U8-06	0.48571
TCGA-GN-A4U8-11	0.596475
TCGA-GN-A4U9-06	0.263019
TCGA-GN-A8LK-06	0.361955
TCGA-GN-A8LL-06	0.443295
TCGA-GN-A8LN-01	0.406152
TCGA-GN-A9SD-06	0.382166
TCGA-HR-A2OG-06	0.424925
TCGA-HR-A2OH-06	0.594348
TCGA-HR-A5NC-01	0.505574
TCGA-IH-A3EA-01	0.424548
TCGA-LH-A9QB-06	0.418095
TCGA-OD-A75X-06	0.530618
TCGA-QB-A6FS-06	0.525163
TCGA-QB-AA9O-06	0.508062
TCGA-RP-A690-06	0.410032
TCGA-RP-A693-06	0.562753
TCGA-RP-A694-06	0.45212
TCGA-RP-A695-06	0.436951
TCGA-RP-A6K9-06	0.563238
TCGA-W3-A824-06	0.575617
TCGA-W3-A825-06	0.298951
TCGA-W3-A828-06	0.455041
TCGA-W3-AA1O-06	0.391102
TCGA-W3-AA1Q-06	0.398058
TCGA-W3-AA1R-06	0.391391
TCGA-W3-AA1V-06	0.514022
TCGA-W3-AA1W-06	0.669219
TCGA-W3-AA21-06	0.464406
TCGA-WE-A8JZ-06	0.28501
TCGA-WE-A8K1-06	0.630155
TCGA-WE-A8K4-01	0.645367
TCGA-WE-A8K5-06	0.492608
TCGA-WE-A8K6-06	0.394405
TCGA-WE-A8ZM-06	0.329643
TCGA-WE-A8ZN-06	0.536593
TCGA-WE-A8ZO-06	0.454433
TCGA-WE-A8ZQ-06	0.377898
TCGA-WE-A8ZR-06	0.336214
TCGA-WE-A8ZT-06	0.447312
TCGA-WE-A8ZX-06	0.368265
TCGA-WE-A8ZY-06	0.386703
TCGA-WE-AA9Y-06	0.347221
TCGA-WE-AAA0-06	0.452844
TCGA-WE-AAA3-06	0.417659
TCGA-WE-AAA4-06	0.665381
TCGA-XV-A9VZ-01	0.33162
TCGA-XV-A9W2-01	0.484065
TCGA-XV-A9W5-01	0.513024
TCGA-XV-AAZV-01	0.626716
TCGA-XV-AAZW-01	0.428507
TCGA-XV-AAZY-01	0.498913
TCGA-XV-AB01-06	0.336881
TCGA-YD-A89C-06	0.305753
TCGA-YD-A9TA-06	0.364739
TCGA-YD-A9TB-06	0.413813
TCGA-YG-AA3N-01	0.525864
TCGA-YG-AA3O-06	0.394221
TCGA-YG-AA3P-06	0.489581
TCGA-Z2-A8RT-06	0.457041
TCGA-Z2-AA3S-06	0.647887
TCGA-Z2-AA3V-06	0.532605
TCGA-4P-AA8J-01	0.564124
TCGA-BA-4074-01	0.686701
TCGA-BA-4075-01	0.731607
TCGA-BA-4076-01	0.647445
TCGA-BA-4077-01	0.831812
TCGA-BA-4078-01	0.583354
TCGA-BA-5149-01	0.695211
TCGA-BA-5151-01	0.653175
TCGA-BA-5152-01	0.760177
TCGA-BA-5153-01	0.620536
TCGA-BA-5555-01	0.494073
TCGA-BA-5556-01	0.843788
TCGA-BA-5557-01	0.521572
TCGA-BA-5558-01	0.64792
TCGA-BA-5559-01	0.617296
TCGA-BA-6868-01	0.714607
TCGA-BA-6869-01	0.505181
TCGA-BA-6870-01	0.698224
TCGA-BA-6871-01	0.665991
TCGA-BA-6872-01	0.743338
TCGA-BA-6873-01	0.635161
TCGA-BA-7269-01	0.48619
TCGA-BA-A4IF-01	0.407608
TCGA-BA-A4IG-01	0.416029
TCGA-BA-A4IH-01	0.539265
TCGA-BA-A4II-01	0.544549
TCGA-BA-A6D8-01	0.442499
TCGA-BA-A6DA-01	0.546777
TCGA-BA-A6DB-01	0.603122
TCGA-BA-A6DD-01	0.676927
TCGA-BA-A6DE-01	0.545044
TCGA-BA-A6DG-01	0.559814
TCGA-BA-A6DI-01	0.537801
TCGA-BA-A6DJ-01	0.739925
TCGA-BA-A6DL-01	0.508063
TCGA-BA-A8YP-01	0.4442
TCGA-BB-4217-01	0.630579
TCGA-BB-4223-01	0.496828
TCGA-BB-4224-01	0.513799
TCGA-BB-4225-01	0.483671
TCGA-BB-4227-01	0.613
TCGA-BB-4228-01	0.584178
TCGA-BB-7861-01	0.690828
TCGA-BB-7862-01	0.432203
TCGA-BB-7863-01	0.593114
TCGA-BB-7864-01	0.286346
TCGA-BB-7866-01	0.659411
TCGA-BB-7870-01	0.609838
TCGA-BB-7871-01	0.51943
TCGA-BB-7872-01	0.683514
TCGA-BB-8596-01	0.586567
TCGA-BB-8601-01	0.313497
TCGA-BB-A5HU-01	0.63413
TCGA-BB-A5HY-01	0.534211
TCGA-BB-A5HZ-01	0.432284
TCGA-BB-A6UM-01	0.759315
TCGA-BB-A6UO-01	0.618923
TCGA-C9-A47Z-01	0.54887
TCGA-C9-A480-01	0.696515
TCGA-CN-4722-01	0.528494
TCGA-CN-4723-01	0.410134
TCGA-CN-4725-01	0.528828
TCGA-CN-4726-01	0.624858
TCGA-CN-4727-01	0.523909
TCGA-CN-4728-01	0.557107
TCGA-CN-4729-01	0.505963
TCGA-CN-4730-01	0.440577
TCGA-CN-4731-01	0.52972
TCGA-CN-4733-01	0.655291
TCGA-CN-4734-01	0.740183
TCGA-CN-4735-01	0.68977
TCGA-CN-4736-01	0.698088
TCGA-CN-4737-01	0.442703
TCGA-CN-4738-01	0.610301
TCGA-CN-4739-01	0.515006
TCGA-CN-4740-01	0.52507
TCGA-CN-4741-01	0.524657
TCGA-CN-4742-01	0.668853
TCGA-CN-5355-01	0.498438
TCGA-CN-5356-01	0.561936
TCGA-CN-5358-01	0.632119
TCGA-CN-5359-01	0.566818
TCGA-CN-5360-01	0.427093
TCGA-CN-5361-01	0.613901
TCGA-CN-5363-01	0.733751
TCGA-CN-5364-01	0.600747
TCGA-CN-5365-01	0.639834
TCGA-CN-5366-01	0.60258
TCGA-CN-5367-01	0.619661
TCGA-CN-5369-01	0.83123
TCGA-CN-5370-01	0.797593
TCGA-CN-5373-01	0.757423
TCGA-CN-5374-01	0.57038
TCGA-CN-6010-01	0.393369
TCGA-CN-6011-01	0.768105
TCGA-CN-6012-01	0.577675
TCGA-CN-6013-01	0.841949
TCGA-CN-6016-01	0.571764
TCGA-CN-6017-01	0.655117
TCGA-CN-6018-01	0.647787
TCGA-CN-6019-01	0.371837
TCGA-CN-6020-01	0.707613
TCGA-CN-6021-01	0.413312
TCGA-CN-6022-01	0.474701
TCGA-CN-6023-01	0.546488
TCGA-CN-6024-01	0.337228
TCGA-CN-6988-01	0.414208
TCGA-CN-6989-01	0.54439
TCGA-CN-6992-01	0.426604
TCGA-CN-6994-01	0.590891
TCGA-CN-6995-01	0.764597
TCGA-CN-6996-01	0.65466
TCGA-CN-6997-01	0.471449
TCGA-CN-6998-01	0.634574
TCGA-CN-A497-01	0.317914
TCGA-CN-A498-01	0.661358
TCGA-CN-A499-01	0.653152
TCGA-CN-A49A-01	0.273058
TCGA-CN-A49B-01	0.743581
TCGA-CN-A49C-01	0.686301
TCGA-CN-A63T-01	0.398564
TCGA-CN-A63U-01	0.269636
TCGA-CN-A63V-01	0.521962
TCGA-CN-A63W-01	0.474266
TCGA-CN-A641-01	0.394766
TCGA-CN-A642-01	0.701738
TCGA-CN-A6UY-01	0.666238
TCGA-CN-A6V1-01	0.738229
TCGA-CN-A6V3-01	0.647749
TCGA-CN-A6V6-01	0.616187
TCGA-CN-A6V7-01	0.577802
TCGA-CQ-5323-01	0.612159
TCGA-CQ-5324-01	0.55515
TCGA-CQ-5325-01	0.690024
TCGA-CQ-5326-01	0.656224
TCGA-CQ-5327-01	0.771479
TCGA-CQ-5329-01	0.647037
TCGA-CQ-5330-01	0.56769
TCGA-CQ-5331-01	0.817474
TCGA-CQ-5332-01	0.31544
TCGA-CQ-5333-01	0.689363
TCGA-CQ-5334-01	0.769499
TCGA-CQ-6218-01	0.723488
TCGA-CQ-6219-01	0.627545
TCGA-CQ-6220-01	0.532706
TCGA-CQ-6221-01	0.663449
TCGA-CQ-6222-01	0.56308
TCGA-CQ-6223-01	0.587843
TCGA-CQ-6224-01	0.587802
TCGA-CQ-6225-01	0.375678
TCGA-CQ-6227-01	0.515017
TCGA-CQ-6228-01	0.424524
TCGA-CQ-6229-01	0.550787
TCGA-CQ-7063-01	0.702519
TCGA-CQ-7065-01	0.53588
TCGA-CQ-7067-01	0.777001
TCGA-CQ-7068-01	0.768893
TCGA-CQ-7069-01	0.683141
TCGA-CQ-7071-01	0.607148
TCGA-CQ-7072-01	0.408955
TCGA-CQ-A4C6-01	0.697898
TCGA-CQ-A4C7-01	0.580707
TCGA-CQ-A4C9-01	0.454645
TCGA-CQ-A4CA-01	0.807028
TCGA-CQ-A4CB-01	0.699761
TCGA-CQ-A4CD-01	0.640381
TCGA-CQ-A4CE-01	0.556979
TCGA-CQ-A4CG-01	0.486424
TCGA-CQ-A4CH-01	0.57884
TCGA-CQ-A4CI-01	0.34053
TCGA-CR-5243-01	0.674057
TCGA-CR-5247-01	0.4898
TCGA-CR-5248-01	0.662115
TCGA-CR-5249-01	0.617071
TCGA-CR-5250-01	0.662962
TCGA-CR-6467-01	0.441598
TCGA-CR-6470-01	0.645284
TCGA-CR-6471-01	0.665195
TCGA-CR-6472-01	0.486688
TCGA-CR-6473-01	0.632036
TCGA-CR-6474-01	0.71443
TCGA-CR-6477-01	0.653015
TCGA-CR-6478-01	0.764684
TCGA-CR-6480-01	0.688331
TCGA-CR-6481-01	0.705471
TCGA-CR-6482-01	0.617871
TCGA-CR-6484-01	0.566339
TCGA-CR-6487-01	0.582953
TCGA-CR-6488-01	0.515972
TCGA-CR-6491-01	0.621318
TCGA-CR-6492-01	0.663264
TCGA-CR-6493-01	0.617736
TCGA-CR-7364-01	0.494636
TCGA-CR-7365-01	0.492848
TCGA-CR-7367-01	0.446563
TCGA-CR-7368-01	0.539479
TCGA-CR-7369-01	0.591293
TCGA-CR-7370-01	0.499974
TCGA-CR-7371-01	0.535444
TCGA-CR-7372-01	0.488792
TCGA-CR-7373-01	0.774959
TCGA-CR-7374-01	0.441234
TCGA-CR-7376-01	0.696254
TCGA-CR-7377-01	0.681102
TCGA-CR-7379-01	0.579533
TCGA-CR-7380-01	0.698663
TCGA-CR-7382-01	0.749899
TCGA-CR-7383-01	0.695652
TCGA-CR-7385-01	0.620942
TCGA-CR-7386-01	0.639808
TCGA-CR-7388-01	0.596091
TCGA-CR-7389-01	0.425436
TCGA-CR-7390-01	0.491372
TCGA-CR-7391-01	0.577635
TCGA-CR-7392-01	0.63143
TCGA-CR-7393-01	0.614182
TCGA-CR-7394-01	0.665273
TCGA-CR-7395-01	0.659987
TCGA-CR-7397-01	0.529162
TCGA-CR-7398-01	0.408653
TCGA-CR-7399-01	0.59771
TCGA-CR-7401-01	0.55376
TCGA-CR-7402-01	0.590678
TCGA-CR-7404-01	0.575095
TCGA-CV-5430-01	0.580107
TCGA-CV-5431-01	0.673433
TCGA-CV-5432-01	0.346765
TCGA-CV-5434-01	0.427736
TCGA-CV-5435-01	0.246317
TCGA-CV-5436-01	0.537875
TCGA-CV-5439-01	0.691326
TCGA-CV-5440-01	0.404588
TCGA-CV-5441-01	0.415079
TCGA-CV-5442-01	0.493508
TCGA-CV-5443-01	0.561875
TCGA-CV-5444-01	0.61169
TCGA-CV-5966-01	0.666683
TCGA-CV-5970-01	0.657674
TCGA-CV-5971-01	0.476454
TCGA-CV-5973-01	0.679492
TCGA-CV-5976-01	0.482406
TCGA-CV-5977-01	0.667018
TCGA-CV-5978-01	0.462989
TCGA-CV-5979-01	0.629991
TCGA-CV-6003-01	0.631657
TCGA-CV-6433-01	0.58803
TCGA-CV-6436-01	0.67282
TCGA-CV-6441-01	0.483271
TCGA-CV-6933-01	0.512453
TCGA-CV-6933-11	0.454953
TCGA-CV-6934-01	0.488668
TCGA-CV-6934-11	0.550027
TCGA-CV-6935-01	0.464038
TCGA-CV-6935-11	0.589756
TCGA-CV-6936-01	0.689243
TCGA-CV-6936-11	0.664437
TCGA-CV-6937-01	0.512107
TCGA-CV-6938-01	0.819855
TCGA-CV-6938-11	0.4521
TCGA-CV-6939-01	0.59489
TCGA-CV-6939-11	0.312044
TCGA-CV-6940-01	0.465441
TCGA-CV-6941-01	0.410985
TCGA-CV-6942-01	0.574689
TCGA-CV-6943-01	0.687067
TCGA-CV-6943-11	0.675866
TCGA-CV-6945-01	0.55046
TCGA-CV-6948-01	0.429704
TCGA-CV-6950-01	0.555519
TCGA-CV-6951-01	0.391324
TCGA-CV-6952-01	0.653449
TCGA-CV-6953-01	0.479046
TCGA-CV-6954-01	0.461754
TCGA-CV-6955-01	0.768171
TCGA-CV-6955-11	0.674474
TCGA-CV-6956-01	0.551747
TCGA-CV-6956-11	0.611164
TCGA-CV-6959-01	0.562237
TCGA-CV-6959-11	0.528379
TCGA-CV-6960-01	0.405929
TCGA-CV-6960-11	0.581063
TCGA-CV-6961-01	0.50026
TCGA-CV-6961-11	0.574413
TCGA-CV-6962-01	0.216991
TCGA-CV-6962-11	0.659259
TCGA-CV-7089-01	0.662254
TCGA-CV-7090-01	0.67927
TCGA-CV-7091-01	0.569484
TCGA-CV-7091-11	0.377239
TCGA-CV-7095-01	0.686522
TCGA-CV-7097-01	0.660946
TCGA-CV-7097-11	0.500416
TCGA-CV-7099-01	0.706728
TCGA-CV-7100-01	0.602929
TCGA-CV-7101-01	0.512737
TCGA-CV-7101-11	0.715799
TCGA-CV-7102-01	0.598067
TCGA-CV-7103-01	0.357435
TCGA-CV-7103-11	0.661179
TCGA-CV-7104-01	0.653313
TCGA-CV-7177-01	0.419202
TCGA-CV-7177-11	0.642669
TCGA-CV-7178-01	0.677534
TCGA-CV-7178-11	0.436172
TCGA-CV-7180-01	0.574802
TCGA-CV-7183-01	0.552084
TCGA-CV-7183-11	0.703547
TCGA-CV-7235-01	0.740615
TCGA-CV-7235-11	0.522992
TCGA-CV-7236-01	0.662902
TCGA-CV-7238-01	0.593365
TCGA-CV-7238-11	0.465859
TCGA-CV-7242-01	0.375249
TCGA-CV-7242-11	0.658552
TCGA-CV-7243-01	0.661337
TCGA-CV-7245-01	0.431282
TCGA-CV-7245-11	0.467574
TCGA-CV-7247-01	0.612928
TCGA-CV-7248-01	0.436266
TCGA-CV-7250-01	0.589224
TCGA-CV-7250-11	0.70016
TCGA-CV-7252-01	0.598109
TCGA-CV-7252-11	0.581156
TCGA-CV-7253-01	0.420645
TCGA-CV-7254-01	0.467485
TCGA-CV-7255-01	0.555567
TCGA-CV-7255-11	0.661502
TCGA-CV-7261-01	0.357813
TCGA-CV-7261-11	0.546908
TCGA-CV-7263-01	0.370486
TCGA-CV-7406-01	0.45569
TCGA-CV-7406-11	0.413349
TCGA-CV-7407-01	0.638169
TCGA-CV-7409-01	0.437243
TCGA-CV-7410-01	0.541302
TCGA-CV-7411-01	0.576994
TCGA-CV-7413-01	0.565155
TCGA-CV-7414-01	0.586491
TCGA-CV-7415-01	0.726425
TCGA-CV-7416-01	0.556172
TCGA-CV-7416-11	0.568069
TCGA-CV-7418-01	0.54462
TCGA-CV-7421-01	0.340947
TCGA-CV-7422-01	0.668516
TCGA-CV-7423-01	0.693913
TCGA-CV-7423-11	0.749581
TCGA-CV-7424-01	0.322189
TCGA-CV-7424-11	0.624641
TCGA-CV-7425-01	0.623341
TCGA-CV-7425-11	0.661949
TCGA-CV-7427-01	0.74485
TCGA-CV-7428-01	0.629393
TCGA-CV-7429-01	0.510059
TCGA-CV-7430-01	0.469083
TCGA-CV-7432-01	0.64986
TCGA-CV-7432-11	0.481011
TCGA-CV-7433-01	0.788029
TCGA-CV-7434-01	0.640087
TCGA-CV-7434-11	0.454873
TCGA-CV-7435-01	0.663506
TCGA-CV-7437-01	0.481465
TCGA-CV-7437-11	0.646297
TCGA-CV-7438-01	0.567269
TCGA-CV-7438-11	0.674512
TCGA-CV-7440-01	0.719288
TCGA-CV-7440-11	0.63638
TCGA-CV-7446-01	0.409953
TCGA-CV-7568-01	0.476888
TCGA-CV-A45O-01	0.601842
TCGA-CV-A45P-01	0.583978
TCGA-CV-A45Q-01	0.535364
TCGA-CV-A45R-01	0.596642
TCGA-CV-A45T-01	0.732874
TCGA-CV-A45U-01	0.558357
TCGA-CV-A45V-01	0.60903
TCGA-CV-A45W-01	0.477836
TCGA-CV-A45X-01	0.705536
TCGA-CV-A45Y-01	0.483565
TCGA-CV-A45Z-01	0.448985
TCGA-CV-A460-01	0.672982
TCGA-CV-A461-01	0.555372
TCGA-CV-A463-01	0.547173
TCGA-CV-A464-01	0.618967
TCGA-CV-A465-01	0.440992
TCGA-CV-A468-01	0.682516
TCGA-CV-A6JD-01	0.679173
TCGA-CV-A6JE-01	0.640418
TCGA-CV-A6JM-01	0.553294
TCGA-CV-A6JN-01	0.660737
TCGA-CV-A6JO-01	0.747036
TCGA-CV-A6JT-01	0.672488
TCGA-CV-A6JU-01	0.518804
TCGA-CV-A6JY-01	0.49934
TCGA-CV-A6JZ-01	0.589305
TCGA-CV-A6K0-01	0.650735
TCGA-CV-A6K1-01	0.623811
TCGA-CV-A6K2-01	0.61083
TCGA-CX-7082-01	0.530122
TCGA-CX-7085-01	0.605142
TCGA-CX-7086-01	0.581737
TCGA-CX-7219-01	0.502755
TCGA-CX-A4AQ-01	0.652203
TCGA-D6-6515-01	0.788543
TCGA-D6-6516-01	0.703899
TCGA-D6-6517-01	0.63506
TCGA-D6-6823-01	0.451418
TCGA-D6-6824-01	0.648019
TCGA-D6-6825-01	0.761758
TCGA-D6-6826-01	0.690788
TCGA-D6-6827-01	0.452127
TCGA-D6-8568-01	0.583136
TCGA-D6-8569-01	0.673963
TCGA-D6-A4Z9-01	0.680779
TCGA-D6-A4ZB-01	0.512289
TCGA-D6-A6EK-01	0.648204
TCGA-D6-A6EM-01	0.708982
TCGA-D6-A6EN-01	0.730869
TCGA-D6-A6EO-01	0.454221
TCGA-D6-A6EP-01	0.425693
TCGA-D6-A6EQ-01	0.550092
TCGA-D6-A6ES-01	0.608214
TCGA-D6-A74Q-01	0.516855
TCGA-DQ-5624-01	0.61986
TCGA-DQ-5625-01	0.849311
TCGA-DQ-5629-01	0.459402
TCGA-DQ-5630-01	0.782655
TCGA-DQ-5631-01	0.667786
TCGA-DQ-7588-01	0.596727
TCGA-DQ-7589-01	0.45993
TCGA-DQ-7590-01	0.501412
TCGA-DQ-7591-01	0.697876
TCGA-DQ-7592-01	0.538268
TCGA-DQ-7593-01	0.682106
TCGA-DQ-7594-01	0.557681
TCGA-DQ-7595-01	0.48928
TCGA-DQ-7596-01	0.604831
TCGA-F7-7848-01	0.557592
TCGA-F7-8298-01	0.663815
TCGA-F7-8489-01	0.66172
TCGA-F7-A50G-01	0.678227
TCGA-F7-A50I-01	0.437535
TCGA-F7-A50J-01	0.54414
TCGA-F7-A61S-01	0.691205
TCGA-F7-A61V-01	0.418718
TCGA-F7-A61W-01	0.589428
TCGA-F7-A620-01	0.76502
TCGA-F7-A622-01	0.670693
TCGA-F7-A623-01	0.532728
TCGA-F7-A624-01	0.712661
TCGA-H7-7774-01	0.6133
TCGA-H7-8501-01	0.787087
TCGA-H7-8502-01	0.674057
TCGA-H7-A6C4-01	0.532476
TCGA-H7-A6C4-11	0.398072
TCGA-H7-A6C5-11	0.522391
TCGA-H7-A76A-01	0.551176
TCGA-HD-7229-01	0.762945
TCGA-HD-7753-01	0.655608
TCGA-HD-7754-01	0.372953
TCGA-HD-7831-01	0.544862
TCGA-HD-7832-01	0.706824
TCGA-HD-7917-01	0.485988
TCGA-HD-8224-01	0.435973
TCGA-HD-8314-01	0.377584
TCGA-HD-8634-01	0.665828
TCGA-HD-8635-01	0.492612
TCGA-HD-8635-11	0.720907
TCGA-HD-A4C1-01	0.654836
TCGA-HD-A633-01	0.617442
TCGA-HD-A634-01	0.404143
TCGA-HD-A6HZ-01	0.554778
TCGA-HD-A6HZ-11	0.517049
TCGA-HD-A6I0-01	0.599087
TCGA-HD-A6I0-11	0.521202
TCGA-HL-7533-01	0.668451
TCGA-IQ-7630-01	0.711123
TCGA-IQ-7631-01	0.492607
TCGA-IQ-7632-01	0.563602
TCGA-IQ-A61E-01	0.648126
TCGA-IQ-A61G-01	0.707627
TCGA-IQ-A61H-01	0.555476
TCGA-IQ-A61I-01	0.609979
TCGA-IQ-A61J-01	0.592567
TCGA-IQ-A61O-01	0.416246
TCGA-IQ-A6SG-01	0.412069
TCGA-IQ-A6SH-01	0.732613
TCGA-KU-A66S-01	0.330888
TCGA-KU-A66T-01	0.559842
TCGA-KU-A6H7-01	0.601528
TCGA-KU-A6H7-06	0.528562
TCGA-KU-A6H8-01	0.616638
TCGA-MT-A51W-01	0.693757
TCGA-MT-A51X-01	0.586646
TCGA-MT-A67A-01	0.591344
TCGA-MT-A67D-01	0.644031
TCGA-MT-A67F-01	0.762025
TCGA-MT-A7BN-01	0.417476
TCGA-MZ-A5BI-01	0.619105
TCGA-MZ-A6I9-01	0.471829
TCGA-MZ-A7D7-01	0.521865
TCGA-P3-A5Q5-01	0.605019
TCGA-P3-A5Q6-01	0.438468
TCGA-P3-A5QA-01	0.645293
TCGA-P3-A5QE-01	0.439915
TCGA-P3-A5QF-01	0.402584
TCGA-P3-A6SW-01	0.527537
TCGA-P3-A6SX-01	0.614739
TCGA-P3-A6T0-01	0.555756
TCGA-P3-A6T2-01	0.631552
TCGA-P3-A6T3-01	0.600558
TCGA-P3-A6T4-01	0.761697
TCGA-P3-A6T5-01	0.642366
TCGA-P3-A6T6-01	0.534008
TCGA-P3-A6T7-01	0.625078
TCGA-P3-A6T8-01	0.534971
TCGA-QK-A64Z-01	0.640233
TCGA-QK-A652-01	0.672097
TCGA-QK-A6IF-01	0.57737
TCGA-QK-A6IG-01	0.605871
TCGA-QK-A6IH-01	0.60428
TCGA-QK-A6II-01	0.575183
TCGA-QK-A6IJ-01	0.677379
TCGA-QK-A6V9-01	0.424856
TCGA-QK-A6VB-01	0.421569
TCGA-QK-A6VC-01	0.793068
TCGA-QK-A8Z7-01	0.262272
TCGA-QK-A8Z8-01	0.445098
TCGA-QK-A8Z9-01	0.516735
TCGA-QK-A8ZA-01	0.442644
TCGA-QK-A8ZB-01	0.474468
TCGA-QK-AA3J-01	0.625431
TCGA-QK-AA3K-01	0.617716
TCGA-RS-A6TO-01	0.533876
TCGA-RS-A6TP-01	0.719498
TCGA-T2-A6WX-01	0.808686
TCGA-T2-A6WZ-01	0.477203
TCGA-T2-A6X0-01	0.403514
TCGA-T2-A6X2-01	0.628425
TCGA-T3-A92M-01	0.6309
TCGA-T3-A92N-01	0.602509
TCGA-TN-A7HI-01	0.344502
TCGA-TN-A7HJ-01	0.600621
TCGA-TN-A7HL-01	0.712439
TCGA-UF-A718-01	0.464766
TCGA-UF-A719-01	0.614444
TCGA-UF-A71A-01	0.302794
TCGA-UF-A71A-06	0.322831
TCGA-UF-A71B-01	0.564235
TCGA-UF-A71D-01	0.554036
TCGA-UF-A71E-01	0.529249
TCGA-UF-A7J9-01	0.295683
TCGA-UF-A7JA-01	0.529904
TCGA-UF-A7JC-01	0.625119
TCGA-UF-A7JD-01	0.591364
TCGA-UF-A7JF-01	0.449408
TCGA-UF-A7JH-01	0.434741
TCGA-UF-A7JJ-01	0.608393
TCGA-UF-A7JK-01	0.583759
TCGA-UF-A7JO-01	0.649374
TCGA-UF-A7JS-01	0.631134
TCGA-UF-A7JT-01	0.769727
TCGA-UF-A7JV-01	0.802124
TCGA-UP-A6WW-01	0.517658
TCGA-WA-A7GZ-01	0.532318
TCGA-WA-A7GZ-11	0.453675
TCGA-WA-A7H4-01	0.563453
TCGA-2A-A8VL-01	0.261531
TCGA-2A-A8VO-01	0.280669
TCGA-2A-A8VT-01	0.266228
TCGA-2A-A8VV-01	0.260443
TCGA-2A-A8VX-01	0.190039
TCGA-2A-A8W1-01	0.236616
TCGA-2A-A8W3-01	0.311709
TCGA-2A-AAYF-01	0.27833
TCGA-2A-AAYO-01	0.281356
TCGA-2A-AAYU-01	0.285172
TCGA-4L-AA1F-01	0.399233
TCGA-CH-5737-01	0.277368
TCGA-CH-5738-01	0.335241
TCGA-CH-5739-01	0.326382
TCGA-CH-5740-01	0.34493
TCGA-CH-5741-01	0.189984
TCGA-CH-5743-01	0.494728
TCGA-CH-5744-01	0.319175
TCGA-CH-5745-01	0.371122
TCGA-CH-5746-01	0.307881
TCGA-CH-5748-01	0.312728
TCGA-CH-5750-01	0.320421
TCGA-CH-5751-01	0.361213
TCGA-CH-5752-01	0.220343
TCGA-CH-5753-01	0.366109
TCGA-CH-5754-01	0.261274
TCGA-CH-5761-01	0.325262
TCGA-CH-5761-11	0.385675
TCGA-CH-5762-01	0.368106
TCGA-CH-5763-01	0.369148
TCGA-CH-5764-01	0.344253
TCGA-CH-5765-01	0.330721
TCGA-CH-5766-01	0.316372
TCGA-CH-5767-01	0.278904
TCGA-CH-5767-11	0.429285
TCGA-CH-5768-01	0.310349
TCGA-CH-5768-11	0.322838
TCGA-CH-5769-01	0.291529
TCGA-CH-5769-11	0.284461
TCGA-CH-5771-01	0.354106
TCGA-CH-5772-01	0.289681
TCGA-CH-5788-01	0.374903
TCGA-CH-5789-01	0.342363
TCGA-CH-5790-01	0.283978
TCGA-CH-5791-01	0.386637
TCGA-CH-5792-01	0.344791
TCGA-CH-5794-01	0.240331
TCGA-EJ-5494-01	0.279913
TCGA-EJ-5495-01	0.344379
TCGA-EJ-5496-01	0.323607
TCGA-EJ-5497-01	0.340566
TCGA-EJ-5498-01	0.383348
TCGA-EJ-5499-01	0.392737
TCGA-EJ-5501-01	0.343675
TCGA-EJ-5502-01	0.331259
TCGA-EJ-5503-01	0.316885
TCGA-EJ-5504-01	0.306467
TCGA-EJ-5505-01	0.280685
TCGA-EJ-5506-01	0.356204
TCGA-EJ-5507-01	0.327705
TCGA-EJ-5508-01	0.329811
TCGA-EJ-5509-01	0.339556
TCGA-EJ-5510-01	0.343176
TCGA-EJ-5511-01	0.317407
TCGA-EJ-5512-01	0.329076
TCGA-EJ-5514-01	0.262361
TCGA-EJ-5515-01	0.325617
TCGA-EJ-5516-01	0.455701
TCGA-EJ-5517-01	0.300062
TCGA-EJ-5518-01	0.298955
TCGA-EJ-5519-01	0.280184
TCGA-EJ-5521-01	0.320218
TCGA-EJ-5522-01	0.337259
TCGA-EJ-5524-01	0.326724
TCGA-EJ-5525-01	0.300102
TCGA-EJ-5526-01	0.368175
TCGA-EJ-5527-01	0.338572
TCGA-EJ-5530-01	0.307009
TCGA-EJ-5531-01	0.359775
TCGA-EJ-5532-01	0.320637
TCGA-EJ-5542-01	0.337453
TCGA-EJ-7115-01	0.326675
TCGA-EJ-7115-11	0.341778
TCGA-EJ-7123-01	0.304057
TCGA-EJ-7123-11	0.35544
TCGA-EJ-7125-01	0.264158
TCGA-EJ-7125-11	0.452649
TCGA-EJ-7218-01	0.282663
TCGA-EJ-7312-01	0.278086
TCGA-EJ-7314-01	0.36279
TCGA-EJ-7314-11	0.43203
TCGA-EJ-7315-01	0.335492
TCGA-EJ-7315-11	0.450296
TCGA-EJ-7317-01	0.287745
TCGA-EJ-7317-11	0.300943
TCGA-EJ-7318-01	0.324537
TCGA-EJ-7321-01	0.362802
TCGA-EJ-7321-11	0.344935
TCGA-EJ-7325-01	0.268586
TCGA-EJ-7327-01	0.268537
TCGA-EJ-7327-11	0.323242
TCGA-EJ-7328-01	0.329172
TCGA-EJ-7328-11	0.411276
TCGA-EJ-7330-01	0.331818
TCGA-EJ-7330-11	0.462334
TCGA-EJ-7331-01	0.329363
TCGA-EJ-7331-11	0.393337
TCGA-EJ-7781-01	0.281693
TCGA-EJ-7781-11	0.454073
TCGA-EJ-7782-01	0.252825
TCGA-EJ-7782-11	0.452584
TCGA-EJ-7783-01	0.369219
TCGA-EJ-7783-11	0.382584
TCGA-EJ-7784-01	0.356732
TCGA-EJ-7784-11	0.423822
TCGA-EJ-7785-01	0.335756
TCGA-EJ-7785-11	0.358298
TCGA-EJ-7786-01	0.240686
TCGA-EJ-7786-11	0.424281
TCGA-EJ-7788-01	0.268807
TCGA-EJ-7789-01	0.22795
TCGA-EJ-7789-11	0.393616
TCGA-EJ-7791-01	0.345404
TCGA-EJ-7792-01	0.31381
TCGA-EJ-7792-11	0.409866
TCGA-EJ-7793-01	0.359176
TCGA-EJ-7793-11	0.377655
TCGA-EJ-7794-01	0.305695
TCGA-EJ-7794-11	0.463793
TCGA-EJ-7797-01	0.304006
TCGA-EJ-7797-11	0.373316
TCGA-EJ-8468-01	0.289515
TCGA-EJ-8469-01	0.196735
TCGA-EJ-8470-01	0.401029
TCGA-EJ-8472-01	0.438493
TCGA-EJ-8474-01	0.314365
TCGA-EJ-A46B-01	0.294679
TCGA-EJ-A46D-01	0.302672
TCGA-EJ-A46E-01	0.382486
TCGA-EJ-A46F-01	0.23564
TCGA-EJ-A46G-01	0.271007
TCGA-EJ-A46H-01	0.439292
TCGA-EJ-A46I-01	0.328389
TCGA-EJ-A65E-01	0.290675
TCGA-EJ-A65F-01	0.274298
TCGA-EJ-A65G-01	0.249326
TCGA-EJ-A65J-01	0.246842
TCGA-EJ-A65M-01	0.327524
TCGA-EJ-A6RA-01	0.322619
TCGA-EJ-A6RC-01	0.307079
TCGA-EJ-A7NF-01	0.288096
TCGA-EJ-A7NG-01	0.31367
TCGA-EJ-A7NH-01	0.224798
TCGA-EJ-A7NJ-01	0.351894
TCGA-EJ-A7NK-01	0.355432
TCGA-EJ-A7NM-01	0.257461
TCGA-EJ-A7NN-01	0.277443
TCGA-EJ-A8FN-01	0.265529
TCGA-EJ-A8FO-01	0.281793
TCGA-EJ-A8FO-11	0.331299
TCGA-EJ-A8FP-01	0.38156
TCGA-EJ-A8FS-01	0.362223
TCGA-EJ-A8FU-01	0.340846
TCGA-EJ-AB20-01	0.377458
TCGA-EJ-AB27-01	0.305907
TCGA-FC-7708-01	0.341066
TCGA-FC-7961-01	0.347953
TCGA-FC-A4JI-01	0.415739
TCGA-FC-A5OB-01	0.310505
TCGA-FC-A8O0-01	0.290571
TCGA-G9-6329-01	0.328271
TCGA-G9-6332-01	0.242196
TCGA-G9-6333-01	0.33485
TCGA-G9-6333-11	0.364826
TCGA-G9-6336-01	0.331554
TCGA-G9-6338-01	0.236707
TCGA-G9-6339-01	0.350524
TCGA-G9-6342-01	0.289534
TCGA-G9-6342-11	0.344299
TCGA-G9-6343-01	0.258456
TCGA-G9-6348-01	0.348192
TCGA-G9-6348-11	0.269518
TCGA-G9-6351-01	0.307951
TCGA-G9-6351-11	0.32316
TCGA-G9-6353-01	0.278565
TCGA-G9-6354-01	0.249142
TCGA-G9-6356-01	0.352441
TCGA-G9-6356-11	0.46088
TCGA-G9-6361-01	0.332396
TCGA-G9-6362-01	0.28434
TCGA-G9-6362-11	0.322918
TCGA-G9-6363-01	0.314113
TCGA-G9-6363-11	0.266159
TCGA-G9-6364-01	0.240016
TCGA-G9-6365-01	0.276884
TCGA-G9-6365-11	0.28397
TCGA-G9-6366-01	0.319624
TCGA-G9-6367-01	0.348173
TCGA-G9-6369-01	0.272881
TCGA-G9-6370-01	0.371336
TCGA-G9-6371-01	0.28058
TCGA-G9-6373-01	0.296386
TCGA-G9-6377-01	0.317064
[truncated: 9,071 more rows]

## Sheet: Table 2
Table 2 NI correlated with immune cell
B cells naive	B cells memory	Plasma cells	T cells CD8	T cells CD4 naive	T cells CD4 memory resting	T cells CD4 memory activated	T cells follicular helper	T cells regulatory (Tregs)	T cells gamma delta	NK cells resting	NK cells activated	Monocytes	Macrophages M0	Macrophages M1	Macrophages M2	Dendritic cells resting	Dendritic cells activated	Mast cells resting	Mast cells activated	Eosinophils	Neutrophils				B cells naive	B cells memory	Plasma cells	T cells CD8	T cells CD4 naive	T cells CD4 memory resting	T cells CD4 memory activated	T cells follicular helper	T cells regulatory (Tregs)	T cells gamma delta	NK cells resting	NK cells activated	Monocytes	Macrophages M0	Macrophages M1	Macrophages M2	Dendritic cells resting	Dendritic cells activated	Mast cells resting	Mast cells activated	Eosinophils	Neutrophils
ACC	-0.100799	-0.0356247	-0.255553	0.31425	NA	-0.0380087	0.156823	-0.197838	0.189144	0.195528	0.0627676	0.315018	-0.154479	-0.293513	0.196176	-0.0370946	0.0926757	-0.251937	0.272156	-0.0052895	-0.346783	0.325421			ACC	0.525326	0.822775	0.102376	0.0426849	NA	0.811123	0.321288	0.209152	0.23027	0.214627	0.692921	0.0421534	0.328666	0.0592191	0.213081	0.815586	0.559395	0.107497	0.0812249	0.973479	0.0244545	0.0354707
BLCA	-0.259524	-0.0906894	-0.151156	0.157496	-0.0503388	0.12603	0.224755	0.127679	-0.165447	0.0126345	-0.0325966	0.269038	0.122867	-0.246006	0.188183	-0.120147	-0.00158745	0.111315	-0.121328	0.0339821	-0.0420008	0.144489			BLCA	1.36863e-06	0.0964973	0.00542701	0.00374816	0.356921	0.0206548	3.12701e-05	0.0190387	0.00231183	0.817248	0.550955	5.3517e-07	0.0240882	4.88422e-06	0.000515	0.0274263	0.976838	0.0411293	0.0259308	0.534146	0.442187	0.00789415
BRCA	0.0383939	0.0534282	-0.0575109	0.0906298	NA	-0.0445551	0.366709	0.0109427	0.0467018	0.150112	0.000622097	0.127135	0.024495	-0.146151	0.189617	-0.170473	-0.0134464	0.145516	-0.1212	0.0105795	-0.13446	0.0464029			BRCA	0.212748	0.0828169	0.0618555	0.003216	NA	0.148125	6.32694e-35	0.722576	0.129535	9.69448e-07	0.983898	3.45267e-05	0.426734	1.86898e-06	5.36644e-10	2.52782e-08	0.662653	2.07319e-06	7.9283e-05	0.731424	1.17545e-05	0.132009
CESC	-0.183838	-0.0424596	-0.108101	0.169594	NA	-0.151254	0.139617	0.152153	0.132826	0.0213178	0.00989976	0.246489	-0.101133	-0.339507	0.239984	-0.00995851	0.00901192	0.102915	0.00708794	-0.0407565	-0.072072	0.075233			CESC	0.0019358	0.477597	0.069897	0.00428973	NA	0.0109795	0.0189941	0.010508	0.0257137	0.721513	0.868542	2.84367e-05	0.090054	4.89649e-09	4.66544e-05	0.867769	0.880239	0.0845016	0.905672	0.495453	0.227629	0.207831
CHOL	0.152481	0.044422	0.154179	0.355325	NA	-0.212784	0.518989	0.524385	0.0359876	-0.0226771	0.0816388	-0.328482	-0.118098	-0.213724	0.247384	-0.354866	-0.15784	0.158506	-0.0181234	0.0264718	-0.0898803	-0.209371			CHOL	0.404771	0.809237	0.399496	0.0459653	NA	0.242304	0.00233813	0.00206419	0.84497	0.901955	0.656907	0.0664235	0.519742	0.24018	0.172233	0.0462663	0.388257	0.386233	0.921575	0.885647	0.624698	0.250117
COAD	0.00163601	0.0439673	0.114357	0.188639	NA	0.0260992	-0.135495	0.158398	0.0505411	0.142424	-0.0139998	0.184454	-0.107778	-0.302834	0.158344	-0.089768	-0.110955	0.0727275	-0.01654	0.00913195	0.00214377	0.0796739			COAD	0.979137	0.481975	0.066663	0.00234508	NA	0.676495	0.0295663	0.0108344	0.418869	0.0221233	0.822922	0.00293993	0.084025	7.14003e-07	0.0108614	0.150493	0.0752322	0.244405	0.791472	0.883944	0.972664	0.202109
DLBC	-0.581491	-0.0540391	-0.16771	0.232648	NA	0.0806458	0.235347	0.154351	-0.0801428	0.213701	-0.242162	0.444379	0.0406612	0.0512025	0.22093	0.0829435	-0.112513	0.401035	0.0789506	NA	0.0364296	0.188989			DLBC	1.81624e-05	0.718278	0.259825	0.11556	NA	0.589976	0.11128	0.300246	0.592305	0.149209	0.101008	0.00175255	0.78611	0.732502	0.135609	0.579389	0.451465	0.00521183	0.597841	NA	0.807924	0.203281
ESCA	-0.0157224	0.219613	0.0314619	0.262955	NA	-0.0968901	-0.0262019	0.181041	0.0853539	-0.0477057	-0.155591	0.240814	-0.0982629	-0.141112	0.101356	-0.151431	-0.133656	0.0418172	-0.0835162	-0.0166862	-0.0946159	0.0704163			ESCA	0.850086	0.00752568	0.705213	0.00129195	NA	0.243028	0.752744	0.0282039	0.303995	0.56611	0.059861	0.0033017	0.236385	0.0882267	0.221884	0.0671154	0.106547	0.615036	0.314563	0.841015	0.254318	0.396708
GBM	-0.055404	0.0550254	0.0953524	0.0472722	0.0946151	0.303737	0.117365	-0.184695	-0.00791517	0.236562	-0.00351428	-0.0283552	0.0794907	-0.0573766	0.0436172	-0.440526	0.0128355	0.0614491	-0.172787	0.0169048	0.0703486	0.196812			GBM	0.493522	0.496485	0.237917	0.559155	0.241582	0.000122007	0.145839	0.0214116	0.922133	0.00304146	0.965384	0.726165	0.325511	0.478241	0.589962	9.68256e-09	0.874052	0.447517	0.0315579	0.834625	0.384398	0.0141077
HNSC	-0.106127	0.034847	-0.28104	0.173711	0.0260119	-0.0299746	0.137624	0.057408	-0.0179953	0.0634885	-0.126338	0.314614	0.0943702	-0.27518	0.319184	0.0240991	-0.037684	0.0422462	-0.0431943	-0.056729	0.00164119	0.0738427			HNSC	0.0176038	0.436871	1.57529e-10	9.44975e-05	0.561722	0.50367	0.00204	0.200009	0.688116	0.15633	0.00466528	5.97561e-13	0.0348919	3.87336e-10	2.64326e-13	0.590852	0.400443	0.345829	0.335102	0.20539	0.970799	0.0990876
KICH	-0.219496	0.259915	-0.141882	0.381855	NA	0.0314828	0.0553619	-0.443537	0.35099	-0.0376396	-0.0296498	-0.371029	0.454192	-0.189562	-0.0900998	0.0190429	-0.161618	-0.336958	-0.141888	0.161051	0.199054	0.120022			KICH	0.205187	0.131585	0.416203	0.0235996	NA	0.857518	0.752099	0.00761344	0.0386998	0.830026	0.865736	0.0282128	0.00612946	0.275422	0.606743	0.913538	0.353648	0.0477722	0.416182	0.355361	0.251643	0.492232
KIRC	-0.179934	0.0493746	-0.0122673	0.268418	NA	-0.0780809	0.125433	0.191557	0.058986	0.160123	-0.234226	0.100496	0.0145014	-0.20234	0.254732	-0.123727	-0.0965023	-0.100966	-0.0588098	-0.132877	-0.104344	0.0709075			KIRC	3.87156e-05	0.262446	0.780809	5.55383e-10	NA	0.0760983	0.00428422	1.15617e-05	0.180531	0.000256562	7.12527e-08	0.0222953	0.742197	3.52388e-06	4.22414e-09	0.00484327	0.0282322	0.021674	0.181839	0.00246641	0.0176311	0.107312
KIRP	-0.0325809	-0.0617479	-0.0462134	0.0543864	NA	-0.00594253	0.0371407	0.0637153	0.140138	-0.0548811	-0.0650623	0.0651007	-0.0196138	-0.0455863	0.0682847	-0.106015	0.0970812	-0.10712	0.0523516	-0.00807305	-0.0625098	0.117812			KIRP	0.602419	0.32318	0.459854	0.384313	NA	0.924324	0.552595	0.307972	0.0243772	0.379996	0.297836	0.297551	0.753867	0.465972	0.274497	0.0892481	0.119837	0.0859443	0.402378	0.897322	0.317233	0.0587928
LGG	0.140525	-0.115336	0.143624	0.254836	-0.126478	0.221623	0.110307	0.0482118	0.155725	-0.0419415	-0.175193	-0.00393822	-0.0674654	0.0683538	0.185543	-0.271198	-0.0598895	0.152773	-0.0169292	-0.115893	0.118592	0.0733275			LGG	0.0079241	0.0295722	0.00663879	1.10473e-06	0.0169595	2.44893e-05	0.0374986	0.364414	0.00322037	0.430162	0.000901382	0.940975	0.204119	0.19821	0.000433	2.02883e-07	0.259729	0.00386034	0.750243	0.0287898	0.0252461	0.167422
LIHC	0.0771168	-0.21275	0.0537582	0.24785	0.054064	-0.10046	0.159744	-0.039714	0.0400136	0.116384	0.0188162	-0.00859707	0.0528627	-0.314909	0.163602	-0.00904609	-0.114454	0.00549256	0.0231942	-0.0533363	-0.109359	0.0396788			LIHC	0.189586	0.000256613	0.360843	1.89668e-05	0.358114	0.087142	0.00631709	0.49979	0.496558	0.0473048	0.749251	0.8839	0.36891	4.03945e-08	0.00514671	0.877883	0.0511234	0.92567	0.693572	0.36463	0.0624494	0.50017
LUAD	-0.176067	0.0314159	-0.253342	0.0355295	NA	0.000807953	0.0509159	-0.0952042	0.0552025	0.00535632	-0.120622	0.154284	0.145052	-0.251342	0.0520807	0.0906294	0.169088	0.0832614	0.157585	-0.0396977	0.100631	0.061573			LUAD	7.55522e-05	0.483367	9.20793e-09	0.427937	NA	0.985622	0.255789	0.033309	0.217869	0.904901	0.0069275	0.000536147	0.00114369	1.21336e-08	0.245059	0.0428025	0.000145365	0.0628355	0.000404697	0.375728	0.0244319	0.169233
LUSC	-0.247959	0.154482	-0.148104	0.105436	-0.00244862	0.076621	0.139126	0.00742949	0.121195	0.110763	-0.107363	0.16404	0.0308371	-0.225807	0.110986	-0.0697399	-0.0406358	0.096833	0.020141	-0.0292681	0.00544416	0.206231			LUSC	2.75763e-08	0.000608124	0.00102044	0.0196967	0.956928	0.090551	0.00204466	0.869831	0.00729489	0.0142612	0.017551	0.000269584	0.496297	4.5143e-07	0.0140653	0.123533	0.369898	0.0322858	0.656833	0.518475	0.904419	4.25932e-06
MESO	-0.0960672	0.0490294	0.246546	0.305077	NA	-0.258913	0.266484	-0.0254748	0.0424463	0.0716023	0.179442	0.221388	-0.0901388	-0.135567	0.199312	-0.34408	-0.196982	0.303182	0.119269	-0.0852635	-0.0982679	0.0453584			MESO	0.39358	0.663804	0.0265005	0.0056165	NA	0.0195984	0.016184	0.821399	0.706732	0.525285	0.108954	0.0470059	0.423554	0.227541	0.0744452	0.00165962	0.077969	0.0059359	0.288904	0.449155	0.382783	0.687619
OV	-0.192306	0.081149	-0.0419891	0.0234363	NA	0.0381777	0.0136844	-0.0909399	0.0547939	-0.00811773	-0.00174815	0.327066	0.0369993	-0.228335	0.0826208	-0.196797	0.145793	0.101887	0.19456	-0.101157	-0.047654	0.0430159			OV	0.00446814	0.233866	0.538398	0.731379	NA	0.575924	0.841145	0.181988	0.421913	0.90536	0.979574	8.37964e-07	0.587769	0.000701376	0.225465	0.0036053	0.0318137	0.134625	0.00401417	0.137452	0.484971	0.528501
PAAD	-0.0482652	0.148233	-0.0447075	0.015197	NA	0.0767002	0.0255945	-0.0350952	0.153281	0.0248196	-0.0931926	-0.0974775	-0.157883	-0.00188753	0.114064	-0.279466	0.173008	0.224663	-0.102805	-0.0605189	0.0336566	0.0563793			PAAD	0.531956	0.053714	0.562654	0.844067	NA	0.320157	0.740415	0.649577	0.0459764	0.748006	0.226759	0.206019	0.0397561	0.980511	0.138586	0.000223623	0.0240618	0.00322553	0.182184	0.43306	0.663044	0.465235
PCPG	-0.101399	0.07588	0.0701989	-0.00782146	NA	-0.302781	0.0811414	0.0966112	0.292729	-0.0684152	-0.0492683	-0.126907	-0.137659	0.116973	0.120419	0.181231	-0.125696	-0.0433968	0.398355	-0.207698	0.000247589	-0.287828			PCPG	0.3967	0.526401	0.557905	0.948009	NA	0.00973196	0.49804	0.419484	0.0125837	0.567978	0.681081	0.288101	0.248857	0.327804	0.313659	0.127626	0.292765	0.717382	0.000529014	0.0800014	0.998353	0.0142189
PRAD	0.112993	0.0552367	0.0331712	0.0359728	NA	0.0673653	0.247554	-0.044228	0.0916035	0.0783923	0.218915	-0.16495	0.0940766	-0.14834	-0.00476359	-0.214715	0.230314	0.270363	-0.278104	0.106824	0.0200031	0.0650437			PRAD	0.0330659	0.298651	0.53273	0.498682	NA	0.204792	2.26512e-06	0.405429	0.0843613	0.139897	3.09166e-05	0.00179178	0.0762745	0.00503841	0.928634	4.4129e-05	1.13656e-05	2.21836e-07	9.58642e-08	0.0439857	0.706822	0.220868
READ	-0.145571	0.173317	0.272835	0.108026	NA	0.0888517	-0.0944581	0.032894	-0.0475874	0.0538839	-0.044929	0.075977	-0.288097	-0.305229	0.176638	0.00958061	0.0229962	0.0278276	0.284397	-0.172458	0.120313	0.0278009			READ	0.189147	0.117131	0.0125783	0.331006	NA	0.424416	0.395656	0.767831	0.669227	0.628519	0.686714	0.494813	0.00826301	0.00501777	0.11017	0.931497	0.836513	0.8028	0.00916776	0.118986	0.278623	0.802985
SARC	-0.0680647	0.0443232	0.128986	0.238841	NA	-0.21666	0.162742	0.0236992	0.255683	0.0802583	-0.130251	0.134189	0.116483	-0.236799	0.0714592	0.0157462	-0.0933028	0.0997842	-0.111282	-0.0496136	0.0219455	0.155265			SARC	0.297743	0.49801	0.0477851	0.000212719	NA	0.000806345	0.0122963	0.717209	7.08961e-05	0.219302	0.0456236	0.0394141	0.0740934	0.000241787	0.274242	0.809843	0.153046	0.126366	0.0880497	0.448093	0.737335	0.0169839
SKCM	0.00380358	0.04236	0.0759147	0.433015	NA	-0.190821	0.374039	0.0867553	0.234732	-0.0155081	-0.073878	0.228338	0.0862992	-0.386947	0.181799	-0.280708	-0.117829	-0.0201851	-0.122696	-0.047358	-0.0508299	-0.00599461			SKCM	0.938722	0.391699	0.124401	3.26191e-20	NA	9.91814e-05	4.27876e-15	0.0789588	1.49689e-06	0.753932	0.134857	2.9115e-06	0.0805527	3.95339e-16	0.000211114	7.0251e-09	0.0168567	0.683266	0.0128003	0.33821	0.303946	0.903564
STAD	-0.200861	0.118141	0.0716153	0.17184	NA	-0.214624	0.236857	0.0834904	0.034423	0.0411437	-0.0806331	0.122231	-0.0209118	-0.250226	0.0723491	0.0712437	0.0319099	0.172459	0.0222662	-0.0812046	0.0871518	0.063831			STAD	0.00025656	0.0327071	0.196451	0.00181627	NA	9.15749e-05	1.50151e-05	0.131908	0.535075	0.458407	0.145701	0.0270946	0.706364	4.63588e-06	0.191893	0.198789	0.565313	0.00174717	0.688309	0.142857	0.115733	0.249724
TGCT	-0.301466	-0.0749769	-0.229791	0.0526911	NA	0.0296008	0.248006	-0.188009	0.147963	-0.0444285	-0.172828	0.199062	0.189262	-0.0196566	0.0247947	-0.0107984	0.292543	0.145021	-0.0201166	NA	-0.0022382	0.00109641			TGCT	0.000361693	0.385655	0.00712013	0.542372	NA	0.732283	0.00360104	0.0283872	0.0856004	0.607537	0.0442132	0.0201623	0.0273304	0.820315	0.774473	0.900705	0.000548172	0.0920807	0.816184	NA	0.979368	0.989892
THCA	0.0473271	-0.0848407	0.234168	0.013615	NA	-0.103696	0.33664	0.183572	0.17947	-0.0679745	-0.150138	0.0140755	0.0766232	-0.21027	0.132722	-0.254266	0.110733	0.0986865	-0.0340077	0.0325874	-0.0874206	-0.0211545			THCA	0.349397	0.0930405	2.69477e-06	0.787884	NA	0.0399091	7.21052e-12	0.000253471	0.000349425	0.178688	0.00284679	0.780888	0.129421	2.6429e-05	0.00842857	3.24258e-07	0.0281659	0.0505918	0.501442	0.51949	0.0834802	0.675887
THYM	0.151823	0.0995159	0.0144438	0.136895	-0.254088	-0.381583	0.344791	-0.128688	0.0388534	-0.0381584	-0.188897	0.414221	-0.0340764	0.233358	0.286061	0.364834	-0.521753	0.304376	0.279225	-0.0675393	0.0771448	0.0204192			THYM	0.102245	0.285735	0.877165	0.141079	0.00570292	2.18693e-05	0.000140743	0.166729	0.677477	0.682933	0.0413803	3.43913e-06	0.715305	0.0113378	0.00176835	5.24958e-05	1.61636e-09	0.000848365	0.00229814	0.469353	0.408395	0.827025
UCEC	-0.216286	0.211557	-0.0590661	0.0941008	NA	-0.0772022	0.143116	-0.0050124	0.0156953	-0.0580979	0.0779947	-0.044923	0.160351	-0.10843	0.0785939	-0.0595218	0.0934287	0.0843554	-0.288985	0.188312	-0.00675639	0.207522			UCEC	0.00874041	0.0103663	0.478832	0.258577	NA	0.354341	0.0848342	0.95212	0.850854	0.486082	0.349408	0.590292	0.0531862	0.19266	0.345706	0.47544	0.262009	0.311388	0.000403787	0.0228325	0.935492	0.0119585
UCS	-0.436919	0.0824491	-0.134097	0.261048	NA	-0.0208389	0.492248	-0.0778234	0.0634778	-0.190949	0.131709	0.187406	0.00390666	-0.214676	0.340579	-0.09155	0.127816	0.20272	0.199996	-0.141226	-0.199478	0.0600697			UCS	0.00609292	0.622641	0.422177	0.113412	NA	0.901172	0.001694	0.64235	0.704974	0.250814	0.430564	0.259879	0.981429	0.195564	0.0364076	0.584619	0.44443	0.222227	0.228635	0.397695	0.229867	0.720158
UVM	-0.175153	0.282771	-0.0550721	0.505863	NA	-0.170637	0.462821	0.48766	0.348027	0.235187	-0.337547	0.0681876	-0.110853	-0.447809	0.677099	-0.546502	0.145757	NA	-0.0886621	-0.249483	-0.0741052	-0.0801773			UVM	0.292888	0.0853971	0.742612	0.00119527	NA	0.305705	0.0034348	0.00189919	0.0322611	0.155205	0.0382155	0.684178	0.507611	0.00481373	3.03948e-06	0.000385592	0.382571	NA	0.596572	0.130904	0.658371	0.632289

## Sheet: Table3
Table 3 NI correlated with Stemness
ID	EREG-mRNAsi	mRNAsi	mDNAsi	EREG-mDNAsi	DMPsi	ENHsi			ID	EREG-mRNAsi	mRNAsi	mDNAsi	EREG-mDNAsi	DMPsi	ENHsi
ACC	-0.280996	-0.370214	-0.159479	-0.0942277	-0.205289	-0.202806			ACC	0.0127007	0.000849207	0.163111	0.411881	0.071381	0.0749504
BLCA	-0.0910467	-0.146577	-0.253247	-0.236397	-0.280558	-0.208535			BLCA	0.068561	0.00326152	2.76e-07	1.69e-06	1.09e-08	2.56e-05
BRCA	-0.0267558	0.00140176	-0.0405014	-0.0339374	-0.0571771	-0.000834933			BRCA	0.459642	0.969103	0.262895	0.348239	0.113836	0.981594
CESC	-0.338026	0.0152949	-0.225137	-0.165789	-0.288667	-0.240779			CESC	3.5e-09	0.795363	0.000110112	0.00464464	5.69e-07	3.42e-05
CHOL	-0.157328	-0.23195	0.11732	0.171179	0.0201678	-0.00223309			CHOL	0.359467	0.173441	0.495594	0.318172	0.90706	0.989687
COAD	0.0787571	-0.016742	-0.0428926	-0.049306	0.0339254	-0.0967783			COAD	0.197851	0.7846	0.483592	0.420587	0.579589	0.113282
DLBC	-0.373139	-0.325374	-0.376113	-0.397981	-0.284358	-0.381655			DLBC	0.00978692	0.0256347	0.00917375	0.00559852	0.0527248	0.00811935
ESCA	-0.225525	0.0465622	-0.14614	-0.0672431	-0.215398	-0.211242			ESCA	0.00425996	0.560021	0.066049	0.399694	0.00639677	0.00752046
GBM	-0.0534433	-0.709602	-0.287254	-0.319056	-0.265727	-0.236626			GBM	0.679941	1.07e-10	0.0235893	0.0114858	0.0368483	0.0640731
HNSC	-0.419413	-0.0656557	-0.440127	-0.385242	-0.438588	-0.481226			HNSC	1.65e-22	0.144668	7.21e-25	5.84e-19	1.09e-24	4.68e-30
KICH	0.177353	-0.450713	-0.31652	-0.341702	-0.191379	-0.225112			KICH	0.160914	0.000185951	0.0108301	0.00571946	0.129799	0.0737059
KIRC	-0.191926	-0.00745301	-0.255463	-0.261966	-0.279076	-0.110762			KIRC	0.000694683	0.896184	5.41e-06	3.04e-06	6.19e-07	0.05176
KIRP	-0.0576766	-0.17551	-0.00610854	0.00613995	-0.0201407	-0.00727382			KIRP	0.347831	0.00401773	0.920863	0.920457	0.743221	0.905831
LGG	0.0828404	-0.633142	0.240885	0.237742	0.154737	0.320009			LGG	0.0585715	7.88e-60	2.51e-08	3.85e-08	0.000387821	6.8e-14
LIHC	0.0877983	-0.181673	0.0962303	0.121616	0.0972868	0.0495308			LIHC	0.0939604	0.000486607	0.0662934	0.0201187	0.063355	0.345365
LUAD	-0.0713874	-0.269297	-0.296783	-0.329703	-0.184603	-0.265758			LUAD	0.133123	8.15e-09	1.77e-10	1.02e-12	9.13e-05	1.3e-08
LUSC	-0.42257	-0.305003	-0.310317	-0.266228	-0.322554	-0.320491			LUSC	8.29e-17	4.44e-09	2.31e-09	3.57e-07	4.88e-10	6.37e-10
MESO	0.0553602	0.172471	-0.21463	-0.117547	-0.205487	-0.349811			MESO	0.616958	0.11669	0.0499314	0.286926	0.0607705	0.00110733
OV	0.26182	-0.0578443	0.0584194	0.136008	-0.143363	-0.047631			OV	0.570597	0.901965	0.900993	0.771235	0.759113	0.919231
PAAD	0.0904449	0.278205	-0.173586	-0.143882	-0.165892	-0.198231			PAAD	0.263051	0.000456529	0.0307675	0.0740786	0.0391184	0.0134149
PCPG	0.325154	-0.358101	-0.133159	-0.128688	-0.190624	-0.0568309			PCPG	7.51e-06	6.93e-07	0.0731279	0.0833906	0.00994816	0.446046
PRAD	-0.0301113	-0.292072	0.00321601	0.0828968	-0.200557	0.0430531			PRAD	0.505186	3.93e-11	0.943276	0.0661765	7.36e-06	0.340602
READ	0.0879383	-0.00239969	-0.202876	-0.191086	-0.174382	-0.246031			READ	0.423538	0.98261	0.0625827	0.0798037	0.11045	0.0232249
SARC	0.0613662	-0.0218094	-0.174042	-0.184971	-0.191177	-0.0846603			SARC	0.329042	0.728894	0.00532183	0.00302814	0.00216807	0.177756
SKCM	-0.219148	-0.0532337	-0.0900373	-0.0315666	-0.12429	-0.140499			SKCM	2.25e-06	0.256084	0.0544281	0.50086	0.00781274	0.00261044
STAD	-0.0075098	0.106658	-0.12021	-0.130499	-0.0856436	-0.144183			STAD	0.893882	0.0574432	0.0321147	0.0199156	0.127501	0.0100386
TGCT	-0.0376318	-0.116791	-0.417969	-0.401781	-0.43082	-0.432809			TGCT	0.661235	0.172512	3.38e-07	1.04e-06	1.33e-07	1.15e-07
THCA	0.103016	-0.201024	0.314074	0.371944	0.1657	-0.0174574			THCA	0.0207158	5.41e-06	5.32e-13	5.56e-18	0.000186535	0.695815
THYM	0.164719	-0.132676	0.330686	0.329608	0.313797	0.300159			THYM	0.0746754	0.152078	0.000254811	0.000267658	0.00053968	0.000958804
UCEC	0.0138996	-0.0177268	-0.320265	-0.290878	-0.281603	-0.334737			UCEC	0.858927	0.820668	2.59e-05	0.000143574	0.000237427	1.04e-05
UCS	-0.0516223	0.135347	-0.194145	-0.127268	-0.31462	-0.186331			UCS	0.710849	0.329154	0.159514	0.359102	0.0205003	0.177318
UVM	-0.0733326	0.0355725	0.299092	0.298614	0.262354	0.276516			UVM	0.517985	0.754082	0.00703795	0.00713383	0.0187241	0.0130307

## Sheet: Table4
Table 4 NI correlated with Esitamescore
StromalScore	ImmuneScore	ESTIMATEScore	TumorPurity					StromalScore	ImmuneScore	ESTIMATEScore	TumorPurity
ACC	0.425408	0.430708	0.446624	-0.436116				ACC	9.29766e-05	7.42515e-05	3.69387e-05	5.87992e-05
BLCA	0.209705	0.52697	0.390547	-0.380909				BLCA	2.19574e-05	3.53831e-30	3.90711e-16	2.30683e-15
BRCA	0.322945	0.560727	0.513133	-0.516085				BRCA	2.14512e-27	1.24358e-89	6.42169e-73	7.027e-74
CESC	0.0554369	0.543235	0.377445	-0.366742				CESC	0.344354	6.81293e-24	2.35737e-11	9.30141e-11
CHOL	0.564383	0.603148	0.624	-0.623904				CHOL	0.00033661	9.87915e-05	4.77187e-05	4.78855e-05
COAD	0.00315819	0.349041	0.17278	-0.140925				COAD	0.958194	2.19521e-09	0.00385722	0.0187306
DLBC	0.272676	0.748932	0.597687	-0.597146				DLBC	0.0636894	1.40995e-09	9.17005e-06	9.3877e-06
ESCA	-0.0156859	0.381173	0.195259	-0.186537				ESCA	0.843442	6.08512e-07	0.0130575	0.0178225
GBM	0.665847	0.7563	0.744419	-0.735027				GBM	1.27308e-22	4.92508e-32	1.42109e-30	1.78246e-29
HNSC	0.139652	0.490889	0.363348	-0.347665				HNSC	0.00172796	9.62295e-32	4.41308e-17	1.11321e-15
KICH	0.504369	0.601376	0.580101	-0.566174				KICH	2.14335e-05	1.48023e-07	5.06636e-07	1.08265e-06
KIRC	0.395388	0.554688	0.542125	-0.504431				KIRC	3.6338e-21	7.52691e-44	1.35848e-41	2.29923e-35
KIRP	0.166077	0.263331	0.238169	-0.246741				KIRP	0.00486419	6.36904e-06	4.72415e-05	2.44392e-05
LGG	0.735256	0.781328	0.785655	-0.782307				LGG	3.2163e-90	6.02132e-109	6.12027e-111	2.15264e-109
LIHC	0.295515	0.371066	0.368752	-0.365142				LIHC	7.50306e-09	1.86113e-13	2.69152e-13	4.75847e-13
LUAD	0.343325	0.536471	0.481187	-0.475777				LUAD	2.63554e-15	1.1094e-38	2.13765e-30	1.15405e-29
LUSC	0.417207	0.601437	0.545609	-0.553331				LUSC	3.48603e-22	8.02907e-50	1.38119e-39	6.88641e-41
MESO	-0.00848103	0.507683	0.34547	-0.350455				MESO	0.938968	8.26135e-07	0.00128838	0.00108254
OV	0.390102	0.661151	0.585109	-0.560324				OV	4.23636e-11	8.37959e-35	7.86058e-26	2.17124e-23
PAAD	0.0752	0.268366	0.182089	-0.130507				PAAD	0.319838	0.000304359	0.0152796	0.0833809
PCPG	0.540684	0.570169	0.585801	-0.604083				PCPG	2.77418e-15	3.61666e-17	3.02142e-18	1.39168e-19
PRAD	0.282713	0.520451	0.448073	-0.455499				PRAD	1.43913e-10	8.89375e-36	7.24507e-26	8.88539e-27
READ	-0.0673901	0.247377	0.0767853	-0.0923324				READ	0.523297	0.0174356	0.466917	0.381365
SARC	0.600989	0.687878	0.700835	-0.70552				SARC	6.41314e-27	8.93863e-38	9.91586e-40	1.83368e-40
SKCM	0.414768	0.685168	0.628741	-0.638077				SKCM	1.98829e-20	1.28818e-64	1.17674e-51	1.29619e-53
STAD	0.0668792	0.432196	0.276243	-0.267515				STAD	0.225639	1.88521e-16	3.41949e-07	8.16535e-07
TGCT	0.518101	0.659034	0.76337	-0.80026				TGCT	6.4836e-11	1.15001e-18	8.83299e-28	3.16304e-32
THCA	0.396629	0.627805	0.57833	-0.569657				THCA	1.26642e-20	3.81563e-57	9.10149e-47	3.98395e-45
THYM	0.274362	0.345316	0.400159	-0.423842				THYM	0.00264251	0.000128323	7.13491e-06	1.7311e-06
UCEC	0.13555	0.508628	0.40022	-0.402702				UCEC	0.0753746	9.03332e-13	4.87881e-08	3.95899e-08
UCS	0.169236	0.651555	0.49049	-0.501963				UCS	0.221189	9.51228e-08	0.000166419	0.000110103
UVM	0.379144	0.71639	0.638856	-0.673341				UVM	0.000523878	7.95239e-14	1.81202e-10	7.75232e-12

## Sheet: Table5
Table 5 NI correlated with NRGs
FADD	FAS	FASLG	MLKL	RIPK1	RIPK3	TLR3	TNF			FADD	FAS	FASLG	MLKL	RIPK1	RIPK3	TLR3	TNF
ACC	0.580718	0.51231	0.416104	0.460754	0.367144	0.392812	0.356431	0.298252		ACC	2.02063e-08	1.39049e-06	0.000136761	1.92914e-05	0.000873859	0.00034253	0.00126361	0.00759149
BLCA	0.313965	0.568944	0.423935	0.681344	0.408825	0.32767	0.475807	0.25991		BLCA	4.39115e-11	1.77015e-37	8.58298e-20	9.48556e-59	2.15837e-18	5.40597e-12	3.58771e-25	6.29144e-08
BRCA	0.272152	0.503313	0.488633	0.549422	0.315035	0.339111	0.383556	0.305502		BRCA	1.74747e-21	8.67215e-77	7.79373e-72	5.07934e-94	1.34064e-28	3.83507e-33	1.18756e-42	6.52995e-27
CESC	0.212357	0.458441	0.446913	0.666092	0.391334	0.389262	0.504978	0.272143		CESC	0.000233121	8.6764e-17	6.12593e-16	2.54023e-39	2.85246e-12	3.79508e-12	1.46767e-20	2.01108e-06
CHOL	0.415125	0.231962	0.446674	0.514046	-0.0182002	0.502771	0.305057	0.0041525		CHOL	0.00457443	0.125213	0.00209919	0.000303906	0.905541	0.000431958	0.0415846	0.978402
COAD	0.33527	0.485455	0.322189	0.478228	0.44037	0.409473	0.341554	0.0906506		COAD	2.15035e-09	2.54492e-19	9.53069e-09	1.01125e-18	8.35867e-16	1.11655e-13	1.02539e-09	0.115333
DLBC	0.315086	0.676854	0.647578	0.668524	0.592202	0.555284	0.1088	0.512146		DLBC	0.0309871	1.75676e-07	8.66121e-07	2.81626e-07	1.16064e-05	5.09577e-05	0.466628	0.00023328
ESCA	0.412514	0.493258	0.384755	0.594052	0.338931	0.219563	0.550839	0.399022		ESCA	2.50282e-08	9.53128e-12	2.40548e-07	1.6894e-17	6.5583e-06	0.00412791	8.53247e-15	7.7149e-08
GBM	0.489275	0.731884	0.308797	0.609814	0.567285	0.612785	0.492155	0.251744		GBM	1.9542e-11	2.75609e-29	4.90217e-05	2.19785e-18	1.31769e-15	1.35567e-18	1.42926e-11	0.00103134
HNSC	0.274312	0.435879	0.375757	0.586793	0.338174	0.339455	0.479808	0.281034		HNSC	7.5878e-11	1.23855e-26	1.09833e-19	1.22246e-51	5.08312e-16	3.88209e-16	1.14055e-32	2.47742e-11
KICH	0.203231	0.453518	0.357814	0.441311	0.443144	0.502558	0.282611	0.32917		KICH	0.0590329	1.02721e-05	0.000667522	1.88142e-05	1.72051e-05	7.04593e-07	0.00799719	0.00185112
KIRC	0.201991	0.462256	0.342125	0.280934	0.443903	0.204554	0.53874	0.121352		KIRC	6.33892e-07	5.43457e-33	7.30652e-18	2.61514e-12	2.89202e-30	4.53191e-07	2.58234e-46	0.00295557
KIRP	0.25258	0.584054	0.301414	0.33213	0.361244	0.0947887	0.467794	0.316072		KIRP	5.27999e-06	2.21545e-30	4.42171e-08	1.33598e-09	3.3198e-11	0.0920286	1.21595e-18	8.74495e-09
LGG	0.562511	0.535423	0.483964	0.599549	0.69862	0.708505	0.631885	0.412964		LGG	4.69e-45	3.3096e-40	4.03992e-32	1.87236e-52	6.33599e-78	4.71253e-81	9.43482e-60	5.35502e-23
LIHC	0.245586	0.559963	0.356364	0.308773	0.246978	0.237252	0.424925	0.0640008		LIHC	3.69476e-07	7.16516e-36	5.81856e-14	1.10163e-10	3.15761e-07	9.27925e-07	9.34708e-20	0.19158
LUAD	0.301901	0.604712	0.354707	0.446446	0.193411	0.405101	0.558501	0.254543		LUAD	3.18772e-13	6.14856e-57	5.48974e-18	1.09368e-28	4.184e-06	1.88646e-23	4.40005e-47	1.05999e-09
LUSC	0.382344	0.577611	0.445983	0.491031	0.311097	0.345747	0.391389	0.294299		LUSC	2.0527e-20	8.10931e-50	5.40333e-28	2.03761e-34	1.07656e-13	9.51593e-17	2.14789e-21	2.37396e-12
MESO	0.437008	0.579933	0.466654	0.50513	0.32262	0.575586	0.593465	0.330891		MESO	3.23549e-05	7.42835e-09	7.66608e-06	9.57171e-07	0.00276225	1.01912e-08	2.69345e-09	0.00210985
OV	0.28807	0.581628	0.42018	0.597781	0.306311	0.526528	0.539224	0.459466		OV	1.61931e-06	1.17488e-25	6.88767e-13	2.34968e-27	3.14465e-07	1.62348e-20	1.28454e-21	2.10973e-15
PAAD	0.535185	0.505395	0.0758468	0.708341	0.177632	0.683946	0.459715	0.117097		PAAD	8.38586e-15	3.98456e-13	0.310197	6.98336e-29	0.0167436	2.64393e-26	7.50931e-11	0.116444
PCPG	0.486243	0.574959	0.386988	0.647108	0.344328	0.584173	0.382835	0.164018		PCPG	1.7262e-12	7.60029e-18	4.47068e-08	1.43654e-23	1.39706e-06	1.69056e-18	6.39042e-08	0.0248914
PRAD	0.171319	0.547475	0.368841	0.531872	0.499138	0.492536	0.507973	0.378752		PRAD	5.55047e-05	3.55391e-44	4.20405e-19	2.40259e-41	7.25134e-36	7.86008e-35	2.75108e-37	3.9016e-20
READ	0.269895	0.498517	0.223279	0.435372	0.332373	0.485038	0.354052	0.138613		READ	0.00750638	2.03103e-07	0.0279228	8.32101e-06	0.000880531	4.78074e-07	0.000374017	0.175726
SARC	0.46706	0.435387	0.438815	0.678991	0.371004	0.538543	0.289142	0.279794		SARC	1.33443e-15	1.5203e-13	9.32203e-14	9.20069e-37	5.67634e-10	4.17003e-21	1.93742e-06	4.237e-06
SKCM	0.231376	0.500557	0.666338	0.634058	0.26223	0.566355	0.460871	0.45495		SKCM	5.55072e-07	2.04316e-30	4.20054e-60	7.10528e-53	1.22205e-08	3.30222e-40	1.83057e-25	8.86274e-25
STAD	0.278598	0.536991	0.368421	0.589889	0.217687	0.337449	0.505594	0.192385		STAD	7.68312e-08	2.79556e-28	5.13866e-13	4.03432e-35	3.0996e-05	4.89127e-11	9.29382e-25	0.000240743
TGCT	0.250756	0.618422	0.580209	0.643101	0.413378	0.794506	0.259016	0.678691		TGCT	0.00290713	4.98688e-16	7.12766e-14	1.38849e-17	4.24266e-07	1.79013e-31	0.00207769	4.28784e-20
THCA	0.359526	0.663084	0.439399	0.413649	0.191898	0.464694	0.233945	0.359681		THCA	8.97862e-19	3.23615e-73	3.26317e-28	6.92439e-25	4.09998e-06	9.04e-32	1.68324e-08	8.65564e-19
THYM	0.00655829	0.624281	0.609868	0.541136	0.262402	0.495123	0.253065	0.518968		THYM	0.943325	2.57122e-14	1.43224e-13	1.75953e-10	0.00378799	8.98945e-09	0.0052918	1.25959e-09
UCEC	0.310261	0.370931	0.287726	0.538007	0.318508	0.544966	0.304958	0.385382		UCEC	2.13207e-05	2.74213e-07	8.58289e-05	5.70221e-15	1.24389e-05	2.1686e-15	2.98992e-05	8.44963e-08
UCS	0.477837	0.615347	0.47724	0.640018	0.526788	0.592468	0.527324	0.317043		UCS	0.000258144	7.36356e-07	0.000263435	1.8797e-07	4.27539e-05	2.36276e-06	4.18556e-05	0.0194973
UVM	0.130044	0.709597	0.749221	0.707532	0.293238	0.731269	0.718135	0.674202		UVM	0.250255	1.73061e-13	1.31529e-15	2.18241e-13	0.00829499	1.3348e-14	6.48916e-14	7.12729e-12

## Sheet: Table 6
Table 6 Pancancer cox
cancer	HR	HR.95L	HR.95H	pvalue
ACC	0.00758068	0.000160861	0.357245	0.0130063
BLCA	0.38448	0.122084	1.21085	0.102449
BRCA	0.252164	0.0497956	1.27695	0.0959977
CESC	3.14573	0.389022	25.4372	0.282528
CHOL	1.83698	0.0199029	169.548	0.79224
COAD	0.130718	0.00934629	1.82823	0.130609
DLBC	7.80434	0.00566978	10742.5	0.577386
ESCA	0.5789	0.0679182	4.93424	0.61709
GBM	2.83951	0.526324	15.3192	0.224902
HNSC	1.36155	0.452854	4.09363	0.582665
KICH	0.000150251	9.4902e-09	2.3788	0.0743727
KIRC	0.301822	0.0846041	1.07674	0.0648891
KIRP	0.0610678	0.00130371	2.86052	0.154311
LGG	68.9884	13.2317	359.698	5.02702e-07
LIHC	0.0662071	0.00842524	0.520268	0.00984643
LUAD	1.67694	0.454029	6.19373	0.438042
LUSC	2.22719	0.735698	6.74242	0.156524
MESO	0.0484608	0.00554968	0.423168	0.00618554
OV	0.770143	0.217106	2.73195	0.686005
PAAD	32.7538	4.32699	247.935	0.000729125
PCPG	1.83187	1.25914e-05	266511	0.920501
PRAD	0.236159	2.09286e-06	26648.3	0.807891
READ	0.0533228	0.000141385	20.1105	0.332823
SARC	0.0627399	0.010302	0.382092	0.00266721
SKCM	0.134841	0.0361844	0.502484	0.00283276
STAD	0.205064	0.0528002	0.796423	0.0220923
TGCT	1870.86	0.524503	6.67319e+06	0.0710222
THCA	0.000225784	3.63431e-07	0.14027	0.010512
THYM	2.14747e+06	430.328	1.07166e+10	0.000791224
UCEC	0.0855405	0.00295337	2.47757	0.152236
UCS	1.34326	0.0420787	42.8806	0.867366
UVM	29.4347	0.349873	2476.33	0.134764

## Sheet: Table 7
Table 7 PCR of NRGs
Gene name	Discovery?	P value	Mean of Control	Mean of GBM	Difference	SE of difference	t ratio	df	q value
FADD	Yes	0.007707	1.067	1.916	-0.849	0.2732	3.108	14	0.00973
FAS	Yes	0.000507	1.075	2.418	-1.344	0.2991	4.492	14	0.001279
FASLG	Yes	0.013996	1.338	0.266	1.072	0.382	2.807	14	0.014136
MLKL	Yes	0.036396	1.098	0.5854	0.5129	0.2217	2.314	14	0.026257
RIPK1	Yes	2e-06	1.011	1.524	-0.5131	0.06651	7.715	14	1.1e-05
RIPK3	No	0.257977	1.528	0.9291	0.5988	0.5078	1.179	14	0.162848
TLR3	Yes	0.036281	1.236	2.363	-1.127	0.4866	2.315	14	0.026257
TNF	Yes	0.00203	1.184	2.522	-1.338	0.354	3.78	14	0.003418
					mean of control
Sample Name	Target Name	Cт Mean	CT of actb	△CT	9.59806	△CT-mean of control	translate 1	translate 2		C1	C2	C3	C4	C5	C6	C7	C8	T1	T2	T3	T4	T5	T6	T7	T8
C1	FADD	34.2085	24.0164	10.1922	9.59806	0.594093	0.662461	0.662461		0.662461	0.925896	0.933871	0.826805	0.666679	1.14716	1.39674	1.97666	1.43932	1.37859	2.41622	2.32989	2.31027	0.85504	1.91065	2.68899
C2	FADD	35.6692	25.9601	9.70914	9.59806	0.111078	0.925896	0.925896
C3	FADD	28.0773	18.3806	9.69677	9.59806	0.0987052	0.933871	0.933871
C4	FADD	34.3304	24.4579	9.87245	9.59806	0.274382	0.826805	0.826805
C5	FADD	29.64	19.457	10.183	9.59806	0.584935	0.666679	0.666679
C6	FADD	33.108	23.708	9.4	9.59806	-0.198065	1.14716	1.14716
C7	FADD	30.771	21.655	9.116	9.59806	-0.482065	1.39674	1.39674
C8	FADD	33.528	24.913	8.615	9.59806	-0.983065	1.97666	1.97666
T1	FADD	27.7858	18.7131	9.07268	9.59806	-0.525385	1.43932	1.43932
T2	FADD	29.0967	19.9618	9.13487	9.59806	-0.463194	1.37859	1.37859
T3	FADD	28.4207	20.0954	8.32531	9.59806	-1.27275	2.41622	2.41622
T4	FADD	27.618	19.2402	8.3778	9.59806	-1.22026	2.32989	2.32989
T5	FADD	26.774	18.384	8.39	9.59806	-1.20806	2.31027	2.31027
T6	FADD	28.482	18.658	9.824	9.59806	0.225935	0.85504	0.85504
T7	FADD	30.696	22.032	8.664	9.59806	-0.934065	1.91065	1.91065
T8	FADD	29.041	20.87	8.171	9.59806	-1.42706	2.68899	2.68899
					9.74327
C1	FAS	33.1497	24.0164	9.13333	9.74327	-0.609942	1.5262	1.5262		1.5262	1.46141	0.909326	1.05171	1.50658	0.747566	0.433551	0.960111	2.02758	1.28728	3.10126	2.34244	2.33476	3.7458	1.95108	2.55491
C2	FAS	35.156	25.9601	9.19592	9.74327	-0.547357	1.46141	1.46141
C3	FAS	28.261	18.3806	9.8804	9.74327	0.13713	0.909326	0.909326
C4	FAS	34.1285	24.4579	9.67054	9.74327	-0.0727358	1.05171	1.05171
C5	FAS	28.609	19.457	9.152	9.74327	-0.591274	1.50658	1.50658
C6	FAS	33.871	23.708	10.163	9.74327	0.419726	0.747566	0.747566
C7	FAS	32.604	21.655	10.949	9.74327	1.20573	0.433551	0.433551
C8	FAS	34.715	24.913	9.802	9.74327	0.0587263	0.960111	0.960111
T1	FAS	27.4366	18.7131	8.72352	9.74327	-1.01976	2.02758	2.02758
T2	FAS	29.3408	19.9618	9.37895	9.74327	-0.364322	1.28728	1.28728
T3	FAS	28.2058	20.0954	8.11042	9.74327	-1.63286	3.10126	3.10126
T4	FAS	27.7555	19.2402	8.51526	9.74327	-1.22801	2.34244	2.34244
T5	FAS	26.904	18.384	8.52	9.74327	-1.22327	2.33476	2.33476
T6	FAS	26.496	18.658	7.838	9.74327	-1.90527	3.7458	3.7458
T7	FAS	30.811	22.032	8.779	9.74327	-0.964274	1.95108	1.95108
T8	FAS	29.26	20.87	8.39	9.74327	-1.35327	2.55491	2.55491
					13.3498
C1	FASLG	36.9772	24.0164	12.9608	13.3498	-0.388981	1.30947	1.30947		1.30947	3.36326	0.23869	0.629697	0.627551	0.663332	1.58865	2.28438	0.0936419	0.304836	0.200692	0.150156	0.190228	0.0928344	0.230654	0.86442
C2	FASLG	37.56	25.9601	11.5999	13.3498	-1.74986	3.36326	3.36326
C3	FASLG	33.7972	18.3806	15.4166	13.3498	2.06679	0.23869	0.23869
C4	FASLG	38.475	24.4579	14.0171	13.3498	0.66727	0.629697	0.629697
C5	FASLG	33.479	19.457	14.022	13.3498	0.672196	0.627551	0.627551
C6	FASLG	37.65	23.708	13.942	13.3498	0.592196	0.663332	0.663332
C7	FASLG	34.337	21.655	12.682	13.3498	-0.667804	1.58865	1.58865
C8	FASLG	37.071	24.913	12.158	13.3498	-1.1918	2.28438	2.28438
T1	FASLG	35.4796	18.7131	16.7665	13.3498	3.4167	0.0936419	0.0936419
T2	FASLG	35.0255	19.9618	15.0637	13.3498	1.7139	0.304836	0.304836
T3	FASLG	35.7622	20.0954	15.6667	13.3498	2.31695	0.200692	0.200692
T4	FASLG	35.3255	19.2402	16.0853	13.3498	2.73547	0.150156	0.150156
T5	FASLG	34.128	18.384	15.744	13.3498	2.3942	0.190228	0.190228
T6	FASLG	35.437	18.658	16.779	13.3498	3.4292	0.0928344	0.0928344
T7	FASLG	37.498	22.032	15.466	13.3498	2.1162	0.230654	0.230654
T8	FASLG	34.43	20.87	13.56	13.3498	0.210196	0.86442	0.86442
					13.3623
C1	MLKL	36.679	23.866	12.813	13.3623	-0.549319	1.46339	1.46339		1.46339	1.76561	0.450309	1.31245	0.544995	1.14656	0.811867	1.29085	0.477137	1.3218	0.835848	0.0995366	0.154568	0.327443	0.989187	0.477415
C2	MLKL	38.439	25.8969	12.5421	13.3623	-0.820166	1.76561	1.76561
C3	MLKL	32.68	18.1667	14.5133	13.3623	1.15101	0.450309	0.450309
C4	MLKL	37.29	24.3199	12.9701	13.3623	-0.392264	1.31245	1.31245
C5	MLKL	33.587	19.349	14.238	13.3623	0.875684	0.544995	0.544995
C6	MLKL	36.901	23.736	13.165	13.3623	-0.197316	1.14656	1.14656
C7	MLKL	35.072	21.409	13.663	13.3623	0.300684	0.811867	0.811867
C8	MLKL	37.948	24.954	12.994	13.3623	-0.368316	1.29085	1.29085
T1	MLKL	33.025	18.5952	14.4298	13.3623	1.06752	0.477137	0.477137
T2	MLKL	32.87	19.9102	12.9598	13.3623	-0.402501	1.3218	1.3218
T3	MLKL	33.671	20.05	13.621	13.3623	0.258687	0.835848	0.835848
T4	MLKL	36.314	19.6231	16.6909	13.3623	3.32863	0.0995366	0.0995366
T5	MLKL	34.252	18.196	16.056	13.3623	2.69368	0.154568	0.154568
T6	MLKL	33.393	18.42	14.973	13.3623	1.61068	0.327443	0.327443
T7	MLKL	35.52	22.142	13.378	13.3623	0.0156842	0.989187	0.989187
T8	MLKL	34.969	20.54	14.429	13.3623	1.06668	0.477415	0.477415
					9.85327
C1	RIPK1	33.497	23.866	9.63104	9.85327	-0.222228	1.16653	1.16653		1.16653	1.19693	0.94844	0.737509	1.01626	0.994655	0.912735	1.10978	1.45041	1.63404	1.52929	1.41292	1.73781	1.47659	1.5361	1.41154
C2	RIPK1	35.4908	25.8969	9.59393	9.85327	-0.259336	1.19693	1.19693
C3	RIPK1	28.0963	18.1667	9.92964	9.85327	0.0763712	0.94844	0.94844
C4	RIPK1	34.6125	24.3199	10.2925	9.85327	0.439267	0.737509	0.737509
C5	RIPK1	29.179	19.349	9.83	9.85327	-0.0232687	1.01626	1.01626
C6	RIPK1	33.597	23.736	9.861	9.85327	0.00773134	0.994655	0.994655
C7	RIPK1	31.394	21.409	9.985	9.85327	0.131731	0.912735	0.912735
C8	RIPK1	34.657	24.954	9.703	9.85327	-0.150269	1.10978	1.10978
T1	RIPK1	27.912	18.5952	9.31681	9.85327	-0.536456	1.45041	1.45041
T2	RIPK1	29.055	19.9102	9.14482	9.85327	-0.708445	1.63404	1.63404
T3	RIPK1	29.2904	20.05	9.24041	9.85327	-0.612859	1.52929	1.52929
T4	RIPK1	28.9776	19.6231	9.35459	9.85327	-0.498679	1.41292	1.41292
T5	RIPK1	27.252	18.196	9.056	9.85327	-0.797269	1.73781	1.73781
T6	RIPK1	27.711	18.42	9.291	9.85327	-0.562269	1.47659	1.47659
T7	RIPK1	31.376	22.142	9.234	9.85327	-0.619269	1.5361	1.5361
T8	RIPK1	29.896	20.54	9.356	9.85327	-0.497269	1.41154	1.41154
					6.06494
C1	RIPK3	28.8301	23.866	4.96414	6.06494	-1.1008	2.14473	2.14473		2.14473	2.39827	0.0900066	2.65422	0.243322	1.00971	2.11981	1.56259	2.53249	0.0479542	0.358714	0.214966	2.59177	0.509777	1.00065	0.175913
C2	RIPK3	30.6998	25.8969	4.80295	6.06494	-1.26199	2.39827	2.39827
C3	RIPK3	27.7054	18.1667	9.53876	6.06494	3.47383	0.0900066	0.0900066
C4	RIPK3	28.9766	24.3199	4.65665	6.06494	-1.40829	2.65422	2.65422
C5	RIPK3	27.453	19.349	8.104	6.06494	2.03906	0.243322	0.243322
C6	RIPK3	29.787	23.736	6.051	6.06494	-0.0139377	1.00971	1.00971
C7	RIPK3	26.39	21.409	4.981	6.06494	-1.08394	2.11981	2.11981
C8	RIPK3	30.375	24.954	5.421	6.06494	-0.643938	1.56259	1.56259
T1	RIPK3	23.3195	18.5952	4.72438	6.06494	-1.34056	2.53249	2.53249
T2	RIPK3	30.3573	19.9102	10.4471	6.06494	4.3822	0.0479542	0.0479542
T3	RIPK3	27.594	20.05	7.54403	6.06494	1.4791	0.358714	0.358714
T4	RIPK3	27.9058	19.6231	8.28275	6.06494	2.21782	0.214966	0.214966
T5	RIPK3	22.887	18.196	4.691	6.06494	-1.37394	2.59177	2.59177
T6	RIPK3	25.457	18.42	7.037	6.06494	0.972062	0.509777	0.509777
T7	RIPK3	28.206	22.142	6.064	6.06494	-0.000937691	1.00065	1.00065
T8	RIPK3	29.112	20.54	8.572	6.06494	2.50706	0.175913	0.175913
					7.16232
C1	TLR3	30.2014	23.9257	6.27564	7.16232	-0.886683	1.84892	1.84892		1.84892	2.26429	0.236888	1.97343	0.514527	0.759078	1.06682	1.22631	1.80314	1.16453	3.01037	2.38429	1.79915	0.930011	3.58338	4.22901
C2	TLR3	29.4406	23.4573	5.98326	7.16232	-1.17906	2.26429	2.26429
C3	TLR3	27.5842	18.3442	9.24004	7.16232	2.07772	0.236888	0.236888
C4	TLR3	30.6203	24.4387	6.18161	7.16232	-0.980707	1.97343	1.97343
C5	TLR3	27.564	19.443	8.121	7.16232	0.958681	0.514527	0.514527
C6	TLR3	31.157	23.597	7.56	7.16232	0.397681	0.759078	0.759078
C7	TLR3	28.44	21.371	7.069	7.16232	-0.0933192	1.06682	1.06682
C8	TLR3	31.698	24.83	6.868	7.16232	-0.294319	1.22631	1.22631
T1	TLR3	24.8383	18.5265	6.31181	7.16232	-0.850508	1.80314	1.80314
T2	TLR3	26.7305	19.7879	6.94257	7.16232	-0.219749	1.16453	1.16453
T3	TLR3	25.5598	19.9874	5.57238	7.16232	-1.58994	3.01037	3.01037
T4	TLR3	25.4225	19.5137	5.90876	7.16232	-1.25356	2.38429	2.38429
T5	TLR3	24.532	18.217	6.315	7.16232	-0.847319	1.79915	1.79915
T6	TLR3	25.78	18.513	7.267	7.16232	0.104681	0.930011	0.930011
T7	TLR3	27.583	22.262	5.321	7.16232	-1.84132	3.58338	3.58338
T8	TLR3	25.573	20.491	5.082	7.16232	-2.08032	4.22901	4.22901
					10.89
C1	TNF	34.3687	23.9257	10.443	10.89	-0.447041	1.36324	1.36324		1.36324	2.05729	0.829928	0.428741	1.59548	1.10496	0.320855	1.77153	3.23773	2.75455	0.934633	3.0279	2.66105	2.7568	3.03984	1.76173
C2	TNF	33.3066	23.4573	9.84925	10.89	-1.04075	2.05729	2.05729
C3	TNF	29.5031	18.3442	11.1589	10.89	0.268942	0.829928	0.829928
C4	TNF	36.5505	24.4387	12.1118	10.89	1.22182	0.428741	0.428741
C5	TNF	29.659	19.443	10.216	10.89	-0.673994	1.59548	1.59548
C6	TNF	34.343	23.597	10.746	10.89	-0.143994	1.10496	1.10496
C7	TNF	33.901	21.371	12.53	10.89	1.64001	0.320855	0.320855
C8	TNF	34.895	24.83	10.065	10.89	-0.824994	1.77153	1.77153
T1	TNF	27.7215	18.5265	9.19501	10.89	-1.69498	3.23773	3.23773
T2	TNF	29.2161	19.7879	9.42818	10.89	-1.46182	2.75455	2.75455
T3	TNF	30.9749	19.9874	10.9875	10.89	0.0975284	0.934633	0.934633
T4	TNF	28.8054	19.5137	9.29168	10.89	-1.59832	3.0279	3.0279
T5	TNF	27.695	18.217	9.478	10.89	-1.41199	2.66105	2.66105
T6	TNF	27.94	18.513	9.427	10.89	-1.46299	2.7568	2.7568
T7	TNF	31.548	22.262	9.286	10.89	-1.60399	3.03984	3.03984
T8	TNF	30.564	20.491	10.073	10.89	-0.816994	1.76173	1.76173

## Sheet: Table 8
Table 8 chemotherapy sensitivity
x
Cisplatin	4.35232e-21
Gemcitabine	1.6196e-13
Temsirolimus	1.41651e-11
Bortezomib	3.14103e-63
Midostaurin	7.21202e-35
Lapatinib	4.26707e-12
Gefitinib	1
Rapamycin	1.8899e-66
Tipifarnib	3.08021e-16
Etoposide	1.31116e-19
Axitinib	1
Sunitinib	1.52901e-05
Embelin	4.79406e-27
Salubrinal	3.03222e-39
Elesclomol	0.00653642
DMOG	6.89602e-05
Roscovitine	6.0541e-51
Doxorubicin	0.745809
Metformin	3.69979e-10
Pyrimethamine	0.00237904
Docetaxel	7.38419e-48
Bexarotene	4.74775e-36
Pazopanib	7.43577e-39
Dasatinib	4.62375e-52
Camptothecin	0.719432
Paclitaxel	1.69497e-41
Cytarabine	8.88087e-07
Bosutinib	1

## Sheet: Table 9
Table 9 NI subgroup correlated with PD-1 treatment
*** Subbclass Mappping Results ***
input.data.A: /opt/gpcloud/gp_home/users/shuaima1991@163.com/uploads/tmp/run7976576713502143573.tmp/datasetA.file/1/Immune2.for.SubMap.gct
input.data.B: /opt/gpcloud/gp_home/users/shuaima1991@163.com/uploads/tmp/run3458947943094375091.tmp/datasetB.file/2/skcm.immunotherapy.for.SubMap.gct
# of intersection genes: 762
input.cls.A: /opt/gpcloud/gp_home/users/shuaima1991@163.com/uploads/tmp/run3940389859080285911.tmp/classA.file/3/Immune2.for.SubMap.cls
input.cls.B: /opt/gpcloud/gp_home/users/shuaima1991@163.com/uploads/tmp/run5574386977289131347.tmp/classB.file/4/skcm.immunotherapy.for.SubMap.cls
# of marker genes: 100
# of permutation for nominal-p of ES: 100
# of permutation for nominal-p of Fisher's statistics: 1000
SNR weight for ES (1=yes, 0=no): 1
choice of null distribution: pool
p-value correction method (for Fisher's statistics): Bonferroni
$SA.matrix
B1 B2 B3 B4
A1 1 1 1 0.007992008
A2 1 1 1 1.000000000
$nominal.p.matrix.Fisher
B1 B2 B3 B4
A1 0.8281718 0.1418581 0.9460539 0.000999001
A2 0.5744256 0.5714286 0.4205794 0.864135864
$nominal.p.matrix.ES.A.on.B
B1 B2 B3 B4
A1 0.9650437 0.1960050 0.9600499 0.007490637
A2 0.5992509 0.2871411 0.4419476 0.548064919
$nominal.p.matrix.ES.B.on.A
B1 B2 B3 B4
A1 0.5106117 0.1735331 0.7103620 0.001248439
A2 0.4157303 0.8551810 0.3308365 1.000000000
